# Supplementary material for: Genome-wide analysis reveals rapid and dynamic changes in miRNA and siRNA sequence and expression during ovule and fiber development in allotetraploid cotton (Gossypium hirsutum L.)
Source: Genome Biol. 2009 Nov 4;10(11):R122. doi: 10.1186/gb-2009-10-11-r122 (PMC3091316; doi:10.1186/gb-2009-10-11-r122)
Supplement: Additional data file 1 — Normalized small RNA reads (transcripts per quarter million) per megabase of available repetitive sequences. [file gb-2009-10-11-r122-S1.XLS]

## Sheet: Sheet1
Additional data file 1. Normalized small RNA reads (transcripts per quarter million) per megabase of available repetitive sequences
	G. herbaceum						G. raimondii						Both
	Leaf	-3DPA	0DPA	+3DPA	total		Leaf	-3DPA	0DPA	+3DPA	total		Leaf	-3DPA	0DPA	+3DPA	total
Class II transposon (unknown type)	1.19137	0	0	1.92815	2.96447		1.9656	1.9656	10.1524	5.12385	5.47789		1.46324	0.712985	1.43936	1.66813	3.84704
copia-like retrotransposon	145.518	145.925	71.5401	155.966	395.877		369.848	369.848	325.688	166.013	991.795		203.307	188.941	97.8765	213.798	545.812
En/Spm-like transposon	10.8074	15.8232	3.32745	14.1398	31.8881		95.2925	95.2925	97.8689	77.8825	268.121		40.2528	44.0625	29.147	48.3757	114.163
Gossypium tandem repeat pXP1-80	0.936078	1.75813	2.77287	0.642716	3.04459		7.1548	7.1548	11.3707	14.3468	22.0596		2.65039	3.99272	5.3976	2.22417	8.05799
gypsy-like retrotransposon	175.727	181.527	143.08	192.386	489.698		257.573	257.573	197.768	271.564	720.417		185.169	172.257	150.413	213.52	513.06
hAT-like transposon	2.72314	3.07673	0	1.49967	6.81027		0	0	0	0	0		1.76693	1.99636	0	0.973074	4.4189
LINE reverse transcriptase	3.31882	1.9779	3.32745	3.21358	8.65304		0.864866	0.864866	0.406095	1.02477	2.22077		2.45713	1.42597	2.51888	2.36318	6.3944
Mutator-like transposon	1.95725	1.75813	1.10915	1.49967	5.04761		17.3759	17.3759	16.2438	11.2725	47.6725		7.3714	6.84466	4.67792	7.9236	20.015
non-LTR retroposon	3.40392	2.19766	3.32745	4.92749	9.53437		29.1696	29.1696	19.0865	15.3716	75.5061		8.034	6.41687	6.47712	10.1478	22.1985
repetitive sequence (unknown type)	1490.02	1004.99	1840.63	1718.84	4080.87		1430.17	1430.17	1076.96	1069.86	3952.23		1383.12	984.917	1456.63	1660.9	3795.1
retrotransposon (unknown type)	10.382	8.13135	12.7552	12.6401	29.0838		99.0664	99.0664	77.158	90.1798	275.227		35.8079	28.662	39.5824	46.4295	100.959
