# Supplementary material for: Genome-wide analysis reveals rapid and dynamic changes in miRNA and siRNA sequence and expression during ovule and fiber development in allotetraploid cotton (Gossypium hirsutum L.)
Source: Genome Biol. 2009 Nov 4;10(11):R122. doi: 10.1186/gb-2009-10-11-r122 (PMC3091316; doi:10.1186/gb-2009-10-11-r122)
Supplement: Additional data file 2 — Cotton miRNAs and their predicted precursors. [file gb-2009-10-11-r122-S2.XLS]

## Sheet: Sheet1
Additional data file 2. Cotton miRNAs and their predicted precursors
miRNA(Gh-miR)	miRNA sequence (5'->3')	CGI9 ID	miR Pos	Orientation	Species *	Mature Strand	miR:miRStar	Reference
157a	UUGACAGAAGAUAGAGAGCAC	TC108116	963	antisense	Gr	5prime	210:0	X
157b	UUGACAGAAGAGAGUGAGCAC	TC120651	1151	antisense	Gr	5prime	99:0	X
156	UUGACAGAAGAGAGUGAGCAC	TC124575	308	antisense	Gh	5prime	54:4
162a	UCGAUAAACCUCUGCAUCCAG	TC101648	275	sense	Gh	3prime	6:1	X
164	UGGAGAAGCAGGGCACGUGCA	DR461140 (GU190712**)	297	antisense	Gh	5prime	77:0
166b	UCGGACCAGGCUUCAUUCCCC	DW502146	309	sense	Gh	3prime	17514:2	X
167	UGAAGCUGCCAGCAUGAUCUA	GU190713**	201	sense	Gh	5prime	27:0
171	UGAUUGAGCCGUGCCAAUAUC	DW507416	190	sense	Gh	3prime	269:0
172	AGAAUCCUGAUGAUGCUGCAG	TC124126	642	antisense	Gh	3prime	90:1
390b	AAGCUCAGGAGGGAUAGCGCC	TC87445	76	sense	Gh	5prime	47:0	X
390a	AAGCUCAGGAGGGAUAGCGCC	DW238152	71	sense	Gh	5prime	47:0	X
393	UCCAAAGGGAUCGCAUUGAUCU	TC118931	84	sense	Gh	5prime	7:0
394	UUGGCAUUCUGUCCACCUCC	DW517361	113	sense	Gh	5prime	0:0
394	UUGGCAUUCUGUCCACCUCC	ES802173	457	sense	Gh	5prime	0:0
396a	UUCCACAGCUUUCUUGAACUG	TC124879	195	sense	Gh	5prime	12:0	X
398	UGUGUUCUCAGGUCACCCCUU	CO070687	112	sense	Gr	3prime	0:0
398	UGUGUUCUCAGGUCACCCCUU	DW498056	93	sense	Gh	3prime	0:0
399	UGCCAAAGGAGAGUUGGCCUU	DW510913	56	sense	Gh	3prime	0:0
399	UGCCAAAGGAGAUUUGCCCUG	DW509341	97	sense	Gh	3prime	2:0
479	CGUGAUAUUGGUUCGGCUCAUC	ES809290	42	sense	Gh	5prime	0:0
2948***	UGUGGGAGAGUUGGGCAAGAAU	DW517596	175	sense	Gh	3prime	24:1
482-3'	UCUUUCCAAUUCCUCCCAUUCC	TC106817	1126	antisense	Gr	3prime	1:1
482-3'	UCUUUCCUACUCCUCCCAUACC	DR457519	248	sense	Gh	3prime	3:1
482-3'	UCUUGCCUACUCCACCCAUGCC	DT527030	137	sense	Gh	3prime	40:5
827	UUAGAUGACCAUCAACAAACA	TC100384	472	antisense	Gh	3prime	3:1
827	UUAGAUGACCAUCAACAAACA	TC107389	180	sense	Gh	3prime	3:1
827	UUAGAUGACCAUCAACAAACA	EX166072	187	sense	Gh	3prime	3:1
2947***	UAUACCGUGCCCAUGACUGUAG	TC109941	110	sense	Ga	3prime	80:1
2949a***	ACUUUUGAACUGGAUUUGCCGA	AI054573	123	sense	Gh	5prime	39:1
2949b***	UCUUUUGAACUGGAUUUGCCGA	EV497941	291	sense	Gh	5prime	11:1
2949c***	UCUUUUGAACUGGAUUUGCCGA	TC94314	491	antisense	Gh	5prime	11:1
2950***	UGGUGUGCAGGGGGUGGAAUA	DW514754	161	sense	Gh	3prime	8:5
miRcand1***	UUGGACAGAGUAAUCACGGUCG	Not found
* Gr – Gossypium raimondii, Gh – Gossypium hirsutum, Ga – Gossypium arboreum
** Precursor was sequenced in this study (Genbank ID is provided)
*** Putative novel miRNAs including candidate-novel miRNA (miRcand1)
X – Sequence already deposited in miRBase by ref. 27 (Barozai et al. 2008)
157a
GGCAAUUGGUGAUUGUUGUUGACAGAAGAUAGAGAGCACAGAUGAUGGUGUGCAAUUAGGAGUCUUGAAGCAAUGCAUCCCACUCCUUUGUGCUCUUUAUGCUUCUGUCAUCACCUUCAAGCC
(((....(((((.......(((((((((((((((((((((((.(((((..((((.(((((...))))).....))))..))).)).)))))))))))))).)))))))))))))).....)))
------------------UUGACAGAAGAUAGAGAGCAC------------------------------------------------------------------------------------
157b
AUGGGAGGUGUUGGUUGAAGAGGAGGCACUGGUGAUUGUUGUUGACAGAAGAUAGAGAGCACAGAUGAUGGUGUUGCCUAUGUGCAUGCAUCCCACUCCUUUGUGCUCUCUAUGCUUCUGUCAUCAUCACCUUUCAUAGCCCCUCUUUUAAACCCUAAACCCGU
((((((((.(((....(((((((.(((...((((((.(....(((((((((((((((((((((((.(((((((((((......))).)))..))).)).)))))))))))))).))))))))).))))))).......))))))))))..))))))...)))))
-----------------------------------------UUGACAGAAGAGAGUGAGCAC------------------------------------------------------------------------------------------------------
156d
GGGGAAAAAAAGUGAGUAAUUUAGAGAGGAAGGAGAGGUUUGACAGAAGAGAGUGAGCACACGCAGGCAGAUUGUAUGAAAGGCCAUACCUUUGCCCGCCGUGUGCUCACUUCUCUUCUGUCAGCUUAACAAUUCACUCUUUUCACUUGUUUUUCCUC
((((((((((((((((.......((((((((....(((((.(((((((((((((((((((((((.((((((..(((((......))))).)))))).).))))))))))).)))))))))))))))).....))).)))))))))))).)))))))))
---------------------------------------UUGACAGAAGAGAGUGAGCAC--------------------------------------------------------------------------------------------------
162a
GGGGUAAAGACACUGGAGGCAGCGGUUCAUCGAUCUCUUCCUGAGAAUUUUGUUGUGAGAAUAACACAAAUACAUGAAUCGAUCGAUAAACCUCUGCAUCCAGCGCCUUAACUCU
(((((.(((.(.(((((.((((.((((.(((((((..(((.((...((((((((((....)))))).)))).)).)))..))))))).)))).)))).))))).).))).)))))
----------------------------------------------------------------------------------UCGAUAAACCUCUGCAUCCAG------------
164
GGGGUGAGUAUCUCUUGUUGGAGAAGCAGGGCACGUGCAAGUUCCUAUGUUUAAGUGAACUUUGCACGUGCUCCCCUUCUCCACCGUGAGUUUCUCAUUCU
((((((((...(((.((.((((((((..((((((((((((((((((.......)).)))).))))))))))))..)))))))).)).)))...))))))))
------------------UGGAGAAGCAGGGCACGUGCA--------------------------------------------------------------
166b
GGGAGCAUUCAUUCUGAGGGGAAUGUUGUCUGGACCGGGGACACUUGUGUUUCUAAUCCGUUUUCCCUGCAAUAUUGUUCUGAUUAACGUGGGGAUCUUUAUAUUGCUUAUUUUUGUAAUGGAUUAAGGUUGUACUAGUGUCGUCGGACCAGGCUUCAUUCCCCCCAAUCAUUGCUCCC
(((((((.......((.((((((((..((((((.((((.((((((.(((.(..(((((((((......(((((((.(((((.((....)).)))))....)))))))..........)))))))))..)...))).)))))).)))).))))))..)))))))).)).....)))))))
-----------------------------------------------------------------------------------------------------------------------------------------------UCGGACCAGGCUUCAUUCCCC---------------
167
GGGAAAAAGUGAAGCUGCCAGCAUGAUCUAUCUUCCGUUAGUAAGAUGCGGAUGCUAUAUUGCUAACCCUAGCUAGGUCAUGCUGCGACAGCCUCACUCCUUCCU
(((((..(((((.(((((((((((((((((.((...((((((((...((....))....))))))))...)).)))))))))))).).)))).)))))..)))))
---------UGAAGCUGCCAGCAUGAUCUA---------------------------------------------------------------------------
171
GAAAGCGAUGUUGGUGAGGUUCAAUCCGAAGACGGAUUUACGAAUUGAUUCAGUCGUAAAAUACGAUCUCAGAUUGAGCCGCGCCAAUAUCACUUUC
(((((.((((((((((.(((((((((.((.((((..(((((((.(((...))))))))))...)).)))).))))))))).)))))))))).)))))
----------------------------------------------------------------------AGAUUGAGCCGCGCCAAUAUC------
172
AGUCACUGUUUGCUGUUGGAGCAUCAUCAAGAUUCACAAUUUUAGGGUUCUUUUUUGAUUGAUUUGAUCAAUCAGCCUUUUUAUGAUUGAGAAUCCUGAUGAUGCUGCAGUGGCAAUAAGUGGCU
(((((((..((((..(((.((((((((((.(((((.(((((..(((((.......((((((((...))))))))))))).....))))).))))).)))))))))).)))..))))..)))))))
-----------------------------------------------------------------------------------------AGAAUCCUGAUGAUGCUGCAG---------------
390b
GGAAGAAUCUGUUAAGCUCAGGAGGGAUAGCGCCAUGGAUGAUCCAUCUUUCAAGCUUUCAUGCAUGUAUGUUAUUUGAUCCUCAUAUAGCGCUAUCCAUCCUGAGUUUCAUCGGUUCUUCU
(((((((((.((.((((((((((.(((((((((.(((((.((((...(...((.((......)).))...)......)))).)).))).))))))))).)))))))))).)).)))))))))
-------------AAGCUCAGGAGGGAUAGCGCC----------------------------------------------------------------------------------------
390a
CAGUAUGGAAGAAUCUGUUAAGCUCAGGAGGGAUAGCGCCAUGGAUGAUCCAUCUUUCAAGCUUUCAUGCAUGUAUGUUAUUUGAUCCUCAUAUAGCGCUAUCCAUCCUGAGUUUCAUCGGUUCUUCUUGCUUGCUG
(((((.(((((((((.((.((((((((((.(((((((((.(((((.((((...(...((.((......)).))...)......)))).)).))).))))))))).)))))))))).)).)))))))))....)))))
-------------------AAGCUCAGGAGGGAUAGCGCC-------------------------------------------------------------------------------------------------
393
GGUGGAGAGCUCCAAAGGGAUCGCAUUGAUCUAAUGUUGAUGAUGGGCUUCCUUGAAAACCUUAACGAAUUAAUUAUUGAUUUUUGUUGAUUCAGUUCAGUACCCAUUGGAUCAUGCGAUCCCUUCGGAAUUUUCCAUC
(((((((((.(((.((((((((((((.(((((((((....(((.((..(((...)))..)).....((((((((...........))))))))...))).....))))))))))))))))))))).))).)))))))))
----------UCCAAAGGGAUCGCAUUGAUCU-----------------------------------------------------------------------------------------------------------
394
UAGGGGUUCUUAGAGGCUUUGUUGCAGAGCCAAUUUGGCAUUCUGUCCACCUCCAUUGAUGUACUUCUUCUUACCUACCCAACUUAUAAAAUGAUUUGUCUUUGAAGUAAUGGAGGCGGCCAGUAUGUCAAAUAGACUCUGUAAAUUUCUCUCUGAGAAACCCUA
(((((.((((((((((.....((((((((.(.(((((((((.(((.((.(((((((.....((((((....................................))))))))))))).)).))).))))))))).).)))))))).....)))))))))).)))))
----------------------------------UUGGCAUUCUGUCCACCUCC---------------------------------------------------------------------------------------------------------------
394
UGCUUUCAUGGGGGUUUAGCAAAGGGCUUCUUACAGAGUUUAUUGGCAUUCUGUCCACCUCCCCAUCAUGGAAAAAGUCCGUAUUUUUCCCCUCUGGUUUUUCAUGGAGGUGGGCAUACUGCCAACUGUGCUCUGUUGGCUUCUCUUUGUAAAAUCCUUGUGAUGCA
(((..(((..(((((((.((((((((...((.(((((((.((((((((.(.((((((((((((((....(((((((.......)))))))....)))........))))))))))).).)))))).)).))))))).))...)))))))).)))))))..))).)))
------------------------------------------UUGGCAUUCUGUCCACCUCC---------------------------------------------------------------------------------------------------------
396		396a
GUAUUCUUCCACAGCUUUCUUGAACUGCAAUUUCAUGUAAUCAGAUCAUUCAUUCAUUCAUUGUCGUUGAUGGUGCUGCAUACAUACGAGUACGUUGUUGCGGUUCAAUAAAGCUGUGGGAAGAUAC
((((..((((((((((((.((((((((((((...(((((.((.((....)).......(((..((...))..)))............)).))))).)))))))))))).))))))))))))..))))
------UUCCACAGCUUUCUUGAACUG----------------------------------------------------------------------------------------------------
398
GCCAAGAUGGUUUACCCCAGAGGGGUGCCACCUAAGAACACAGGUCAUCCCUUAACCAAAUAGCUUGUGUUCUCAGGUCACCCCUUUGGGGUACAUAUAUCUUCGC
((.((((((...(((((((((((((((..((((.((((((((((..((...........))..)))))))))).)))))))))))))))))))....)))))).))
-----------------------------------------------------------------UGUGUUCUCAGGUCACCCCUU--------------------
398
GCCAAGAUGGUUUACCCCAGAGGGGUGCCACCUAAGAACACAGGUCAUCCCUUAACCAAAUAGCUUGUGUUCUCAGGUCACCCCUUUGGGGUACAUAUAUCUUCGC
((.((((((...(((((((((((((((..((((.((((((((((..((...........))..)))))))))).)))))))))))))))))))....)))))).))
-----------------------------------------------------------------UGUGUUCUCAGGUCACCCCUU--------------------
399
AGGGCUUCUCUGCAUUGGCAGGUAGAUGAUAACUCCACAUCAUGUAGUUAACCUGCCAAAGGAGAGUUGGCCUU
.(((((.((((.(.((((((((((.(((((........))))).).....))))))))).).))))..))))).
-----------------------------------------------------UGCCAAAGGAGAGUUGGCCUU
399
UGAGGAAUUACAGGGCAACUCUCCUUAAGCAAAAAUGGAUGUGCUUUUCUUUGCAUAAUUCGAUUUUGCCAAAGGAGAUUUGCCCUGCCAUUCACUCA
((((((((..((((((((.(((((((..((((((.(((((((((........)))).))))).))))))..))))))).))))))))..)))).))))
------------------------------------------------------------------UGCCAAAGGAGAUUUGCCCUG-----------
479
GGAGGAGUAGACACGACGUGAUAUUGGUUCGGCUCAUCUUAUUGUGAUUAAAAAUUUCAAGGCGAGCCGAAUCAAUAUCACUCAUGUAUGCUUUUUU
(((((((((.(((.((.((((((((((((((((((..(((...((........))...)))..)))))))))))))))))))).))).)))))))))
----------------CGUGAUAUUGGUUCGGCUCAUC-----------------------------------------------------------
2948
GUAAGAGAAAGGGAGAGAGUGGUGUUGGGAGUUGGAGGUGUGGGAGAGUUGGGCAAGAAUUAUGACCUUUGUUCAAUCCAAAGGGGCAAUUCUUACCAACCCCUCCCAUACCCUUGAUUUCCAACCGUUGCUCCCCUUCCCUGCCUUGGAUCCAUUCCCUUUUGUUUGC
(((((.(((((((((.((((..((((((((((..(.((((((((((.(((((..(((((((....((((((.......))))))...))))))).)))))..)))))))))).)..)))))))).))..))))......((......)).....))))))))).)))))
--------------------------------------UGUGGGAGAGUUGGGCAAGAAU-------------------------------------------------------------------------------------------------------------
482-3'
GAAGGAGGAAAAGGAGAGACCGUUUCUGGAAAUUUUCGGAAUGGAGGAGUUGGAAAGAUUUUGAAUUUUCUCUGUAUUUUAAUAAUGAAAAAUCUUUCCAAUUCCUCCCAUUCCACUGAUUUCCAGCACUUCCUCUCCAUUUUCUUACCUUU
((((((((((((((((((...((..(((((((((...(((((((((((((((((((((((((..(((................)))..)))))))))))))))))).)))))))...))))))))).))...)))))).))))))).)))))
--------------------------------------------------------------------------------------------UCUUUCCAAUUCCUCCCAUUCC--------------------------------------
482-3'
AUUGUUAAAGAGGGAAAGGGAGAAAGAGUUGCCGGGAGUUUAUGGAAGUGGGAUGGGUGGAAAGAUUUGUAUUUUCUCUCUUGAGUUUCUAAGAAUGUAAAGCAAAUCUUUCCUACUCCUCCCAUACCACUUAUUUCCAGUUCUUCCUCUCCACUUCUUACUUUUCUCGAU
((((..((((..((((..(((((..(((..((.((((((...(((..((((((.((((((((((((((((.(((.(..(((((......)))))..).))))))))))))))).)))).)))))).)))...)))))).)).)))..)))))..))))..))))...))))
----------------------------------------------------------------------------------------------------------UCUUUCCUACUCCUCCCAUACC-------------------------------------------
482-3'
AGAGACGAUGGAGAAGGAGCUUAGGAUUCUAGAAAGCUCGUGGGAUGGGUGAGGGGGUAAGACAAUGGACUGUUUCAGUCUUUUGGAAACAGAAAUAAAGAAGAAGGCUGGUUUAUGUCUUGCCUACUCCACCCAUGCCACUGGUUUCCUGGUGUUCCUCCUCCUCCUAAAGUCUCU
((((((...((((.(((((....((((.((((.(((((.((((.(((((((((..(((((((((.(((((.....((((((((((....))...........))))))))))))))))))))))..)).))))))).)))).))))).)))).))))))))).))))....))))))
---------------------------------------------------------------------------------------------------------------------UCUUGCCUACUCCACCCAUGCC--------------------------------------
827
AUGCAUUGUUGAAUGUGUUUGUUUAUGGUCAUCUAAGCCAUUUUUCAUCUCGCCAAUUCUUUGUUCAAGCAGUUUUUGGAUAAUCGAACCGAUAGACUACACCCGCAGAAAUGAUGUUUAGAUGACCAUCAACAAACAACUUCAUCUUAUUGCAU
(((((.((.((((..((((((((.((((((((((((((((((((((......((((....((((....))))...))))...((((...))))...........).)))))))..)))))))))))))).))))))))..))))...)).)))))
---------------------------------------------------------------------------------------------------------------------UUAGAUGACCAUCAACAAACA-----------------
827
CUUUUUCUUUUCAUGAAAAUGCAUUAUUGAAUGUGUUUGUUUAUGGUCAUCUAAGCCAUUUUUCAUCUCGCCAAUUCUUUGUUCAAGCAGUUUUUGGAUAAUCGAACCGAUAGAAUACACCCGCAGAAAUGAUGUUUAGAUGACCAUCAACAAACAACUUCAUCUUAUUGCAUCAAGUGUUCAAGAUUUAAG
(((..((((..(((....(((((.((.((((..((((((((.((((((((((((((((((((((......((((....((((....))))...))))...((((...))))...........).)))))))..)))))))))))))).))))))))..))))...)).)))))...)))...))))...)))
---------------------------------------------------------------------------------------------------------------------------------------UUAGAUGACCAUCAACAAACA------------------------------------
827
AUGCAUUGUUGAAUGUGUUUGUUUAUGGUCAUCUAAGCCAUUUUUCAUCUCGCCAAUUCUUUGUUCAAGCAGUUUUUGGAUAAUCGAACCGAUAGACUACACCCGCAGAAAUGAUGUUUAGAUGACCAUCAACAAACAACUUCCUCUUAUUGCAU
(((((..(..(((..((((((((.((((((((((((((((((((((......((((....((((....))))...))))...((((...))))...........).)))))))..)))))))))))))).))))))))..)))..)....)))))
---------------------------------------------------------------------------------------------------------------------UUAGAUGACCAUCAACAAACA-----------------
2947
AGCUUGUUAAGCGAAGUUACGUUAUGGGCAUGGUAUGGAUUGCUGUUUUUGAUGAUUUGUUGCUUUCAUUAACAGCAAAUUAUACCGUGCCCAUGACUGUAGCAUCACUCGGCAGCU
((((.((..((.((.(((((((((((((((((((((((.((((((((..(((.............)))..)))))))).)))))))))))))))))).))))).)).))..))))))
--------------------------------------------------------------------------------UAUACCGUGCCCAUGACUGUAG---------------
2949a
GUCUUAGUUUGCGUCUUGACUUUUGAACUGGAUUUGCCGACUUGAACUGCGUUGUUGAUGGUUUCCAAAACCCGAGCCUGCAAAUCCAGUCAAAAGUUAAAACCGGGCUGAGAU
(((((((((((.((.(((((((((((.((((((((((.(.(((((((......)))...((((.....)))))))).).))))))))))))))))))))).)))))))))))))
------------------ACUUUUGAACUGGAUUUGCCGA--------------------------------------------------------------------------
2949b
CAUGAUGCUGCUCAGUAUUUUAAUACUGGUCUUACUGUCUUAGUUUGCGUCUUGUCUUUUGAACUGGAUUUGCCGACUUGAACUGCGUUGUUGAAGGUUUACAAAACCCGAGCCUGCAAAUCCAGUCAAAAGUUAAACCGGGCUGAGAUUUACGAAUCUGAUAUAUAUUGGGAGGUAUUAUG
(((((((((.((((((((....(((..((.......(((((((((((.((.(((.(((((((.((((((((((.(.(((((((......)))...((((.....)))))))).).))))))))))))))))).))))))))))))))))........))..))))))))))).)))))))))
------------------------------------------------------UCUUUUGAACUGGAUUUGCCGA----------------------------------------------------------------------------------------------------------
2949c
CAUGAUGCUGCUCAGUAUUUUAAUACUGGUCUUACUGUCUUAGUUUGCGUCUUGUCUUUUGAACUGGAUUUGCCGACUUGAACUGCGUUGUUGAAGGUUUACAAAACCCGAGCCUGCAAAUCCAGUCAAAAGUUAAACCGGGCUGAGAUUUACGAAUCUGAUAUAUAUUGGGAGGUAUUAUG
(((((((((.((((((((....(((..((.......(((((((((((.((.(((.(((((((.((((((((((.(.(((((((......)))...((((.....)))))))).).))))))))))))))))).))))))))))))))))........))..))))))))))).)))))))))
------------------------------------------------------UCUUUUGAACUGGAUUUGCCGA----------------------------------------------------------------------------------------------------------
2950
CAUGGGUUUAUGUUAUAUUCCAUCUCUUGCACACUGGACUAGCCAGCUUUUUGUUGGCUUCAGCUUCAGGUUGGUGUGCAGGGGGUGGAAUACAUCAUUGAUAUCAUG
((((((((.(((...(((((((((((((((((((..(.(((((((((.....)))))))........)).)..)))))))))))))))))))...))).))).)))))
-----------------------------------------------------------------------UGGUGUGCAGGGGGUGGAAUA----------------
