# Supplementary material for: Genome-wide analysis reveals rapid and dynamic changes in miRNA and siRNA sequence and expression during ovule and fiber development in allotetraploid cotton (Gossypium hirsutum L.)
Source: Genome Biol. 2009 Nov 4;10(11):R122. doi: 10.1186/gb-2009-10-11-r122 (PMC3091316; doi:10.1186/gb-2009-10-11-r122)
Supplement: Additional data file 3 — Cotton miRNAs and their targets predicted from ESTs. [file gb-2009-10-11-r122-S3.XLS]

## Sheet: SuppTable1
Additional data file 3. Cotton miRNAs and their targets predicted from ESTs
Sequence (5'->3') *	miRNA (Gh-miR)	#Targets	Total	Leaf	-3DPA	0DPA	+3DPA	Target Family Description
UUGACAGAAGAUAGAGAGCAC	156/157	20	36.6	65.9	19.8	8.9	38.6	Squamosa promoter-binding factors, Ser/Thr protein phosphatase
UUUGGAUUGAAGGGAGCUCUA	159	4	11	17.5	20.9	7.2	8.6	Beta-ketoacyl-CoA synthase
UGCCUGGCUCCCUGUAUGCCA	160	5	5.5	27.1	0	1.3	0	Auxin response factor (ARF) family
UCGAUAAACCUCUGCAUCCAG	162	4	0.6	2.2	0	0	0.3	Allyl alcohol dehydrogenase
UGGAGAAGCAGGGCACGUGCA	164	2	7.9	22.7	1.1	3.4	5.1	NAC domain transcription factors
UCGGACCAGGCUUCAUUCCCC	165/166	10	3250.5	4058.6	7506.8	1928.1	2835.4	Class III HD-Zip proteins
UGAAGCUGCCAGCAUGAUCUCA	167	7	232.9	107	22	176.2	330.5	Auxin response factor (ARF) family, glycoprotease
UGCUUGGUGCAGAUCGGGAC	168	4	144.9	72.9	5.5	7.7	242.6	Argonaute 1, F-box proteins
CAGCCAAGGAUGACUUGCCGG	169	11	0.8	4.4	0	0	0	Heme activating protein (HAP2), CCAAT-binding transcription factors
UGAUUGAGCCGUGCCAAUAUC	170/171	8	26.7	132.3	3.3	0.4	1.4	Hairy meristem/Scarecrow-like 6 transcription factors
AGAAUCUUGAUGAUGCUGCAU	172	21	51.3	193.9	15.4	8.5	20.5	APETALA2, AHAP2-like factors, Target of EAT1 (TOE1)
UGGACUGAAGGGAGCUCCCUC	319	7	0.1	0.4	0	0	0	TCP family transcription factors
AAGCUCAGGAGGGAUAGCGCC	390	11	8.1	15.3	0	11.1	5.6	TAS3, leucine-rich repeat transmembrane protein kinase
UCCAAAGGGAUCGCAUUGAUUU	393	11	3.1	0.9	0	13.2	0.6	Transport Inhibitor Response 1 (TIR-1)
UUCCACAGCUUUCUUGAACUG	396	31	1.4	6.1	0	0.9	0.2	ATCHR12 transcriptional regulator, Growth regulating factors (GRF)
UCAUUGAGUGCAGCGUUGAUG	397	13	0.1	0.4	0	0	0	Laccase/Copper ion binding proteins, diphenol oxidase
UGCCAAAGGAGAUUUGCCCGG	399	2	1.1	4.8	0	0	0.3	MYB family transcription factor, TIR-1
AUGCACUGCCUCUUCCCUGGC	408	10	0.1	0.4	0	0	0	Blue copper proteins, uclacyanin 3
UGUGGGAGAGUUGGGCAAGAAU	2948**	5	3.4	10	0	1.7	2.1	Sucrose synthase, Glucose-methanol-choline (GMC) oxidoreductase
UCUUGCCUACUCCACCCAUGCC	472/482-3'/1448	9	6.2	31.4	0	0	0.2	NBS-type resistance protein
UGCAUUUGCACCUGCACCUUC	530	5	1.9	9.6	0	0	0.2	C2H2 transcription factors, bHLH family protein
UGACAACGAGAGAGAGCACGU	535	4	11.9	45.9	1.1	1.3	5.1	Squamosa promoter-binding factors
UUAGAUGACCAUCAACAAACA	827	1	0.3	1.7	0	0	0	Unknown
UCUUGCUCAAAUGAGUAUUCUA	828	7	0.1	0.4	0	0	0	MYB family transcription factors
GUUUCACGUCGGGUUCACCA	894	4	26.8	38.9	55.1	32.4	16.2	Responsive to Dessication 20
UAUACCGUGCCCAUGACUGUAG	2947**	1	11.2	46.3	0	1.7	3.7	Serine/threonine protein phosphatase
ACUUUUGAACUGGAUUUGCCGA	2949**	6	5.7	8.3	0	6.8	5.1	Endosomal protein
UGGUGUGCAGGGGGUGGAAUA	2950**	5	0.8	3.9	0	0	0.2	Gibberellin 3-hydroxylase/anthocyanidin synthase
UUGGACAGAGUAAUCACGGUCG	miRcand1**	3	3683.5	5684	14594.7	311.6	2638.9	NAC domain transcription factors
* Most abundant variant shown, lowercase letters represent nucleotides that vary in the top ten miRNA variants
** Novel miRNAs (miR482-5', miRn1, miRn2, miRn3) and candidate-novel miRNA (miRcand1)
Note: Abundances are reported in Transcripts per Quarter Million (TPQ) and rounded to nearest tenth
Note: Targets highlighted in blue below indicate successful validation by 5'RACE
miRNA Alignment	Hit ID	Hit Str	Score	MFE	Pos	ORF	E-value	Description
miR156/157 Length:21
5' GUGCUCUCUCUCUUCUGUCAA 3'	TC115843	-	2	0.884	1238-1258	+1	6e-41	hypothetical protein [Vitis vinifera]
||||||||| |||||||||||							6e-41	unnamed protein product [Vitis vinifera]
CACGAGAGAUAGAAGACAGUU							7e-35	hypothetical protein OsJ_021683 [Oryza sativa (japonica cultivar-group)]
5' GUGCUCUCUCUCUUCUGUCAA 3'	TC100449	+	2	0.884	1103-1123	-1	1e-22	unnamed protein product [Vitis vinifera]
||||||||| |||||||||||							2e-15	unnamed protein product [Vitis vinifera]
CACGAGAGAUAGAAGACAGUU							2e-13	hypothetical protein [Vitis vinifera]
5' GUGCUCUCUCUCUUCUGUCAA 3'	TC82648	-	2	0.884	841-861	+3	4e-61	unnamed protein product [Vitis vinifera]
||||||||| |||||||||||							1e-58	hypothetical protein [Vitis vinifera]
CACGAGAGAUAGAAGACAGUU							5e-48	Squamosa promoter-binding-like protein 12 gb|EAZ02276.1| hypothetical protein OsI_023508 [Oryza sativa (indica cultivar-group)]
5' GUGCUCUCUCUCUUCUGUCAA 3'	TC103158	-	2	0.884	484-504	+3	2e-68	promoter binding protein [Gossypium hirsutum]
||||||||| |||||||||||							2e-64	unnamed protein product [Vitis vinifera]
CACGAGAGAUAGAAGACAGUU							5e-42	squamosa promoter binding protein-homologue 5 [Antirrhinum majus]
5' GUGCUCUCUCUCUUCUGUCAA 3'	TC122215	-	2	0.884	576-596	+2	8e-53	unnamed protein product [Vitis vinifera]
||||||||| |||||||||||							2e-36	SBP [Medicago truncatula]
CACGAGAGAUAGAAGACAGUU							6e-32	squamosa promoter binding protein-homologue 5 [Antirrhinum majus]
5' GUGCUCUCUCUCUUCUGUCAA 3'	CO097437	-	2	0.884	510-530	+2	2e-64	unnamed protein product [Vitis vinifera]
||||||||| |||||||||||							6e-37	SBP [Medicago truncatula]
CACGAGAGAUAGAAGACAGUU							6e-34	squamosa promoter binding protein-homologue 5 [Antirrhinum majus]
5' GUGCUCUCUCUCUUCUGUCAA 3'	DR462234	-	2	0.884	583-603	+2	3e-46	hypothetical protein [Vitis vinifera]
||||||||| |||||||||||							8e-41	Squamosa promoter-binding-like protein 12 gb|EAZ02276.1| hypothetical protein OsI_023508 [Oryza sativa (indica cultivar-group)]
CACGAGAGAUAGAAGACAGUU							1e-40	Os06g0703500 [Oryza sativa (japonica cultivar-group)] sp|Q5Z818.1|SPL12_ORYSJ Squamosa promoter-binding-like protein 12 dbj|BAD54038.1| squamosa promoter binding protein 2-like [Oryza sativa Japonica Group] dbj|BAF20413.1| Os06g0703500 [Oryza sativa (japonica cultivar-group)]
5' GUGCUCUCUCUCUUCUGUCAG 3'	TC121971	-	2.5	0.875	557-577	+1	3e-43	unnamed protein product [Vitis vinifera]
||||||||| ||||||||||o							5e-40	F4N2.13 [Arabidopsis thaliana]
CACGAGAGAUAGAAGACAGUU							1e-39	squamosa promoter-binding protein-like 6 (SPL6) [Arabidopsis thaliana] sp|Q94JW8|SPL6_ARATH Squamosa promoter-binding-like protein 6 gb|AAG52487.1|AC018364_5 squamosa promoter binding protein-like 6; 91282-89867 [Arabidopsis thaliana] emb|CAB56595.1| squamosa promoter binding protein-like 6 [Arabidopsis thaliana] emb|CAB56596.1| squamosa promoter binding protein-like 6 [Arabidopsis thaliana] gb|A…
5' GUGCUCUCUCUCUUCUGUCAG 3'	TC122279	-	2.5	0.875	654-674	+2	5e-44	unnamed protein product [Vitis vinifera]
||||||||| ||||||||||o							2e-41	hypothetical protein [Vitis vinifera]
CACGAGAGAUAGAAGACAGUU							6e-41	squamosa promoter-binding protein-like 6 (SPL6) [Arabidopsis thaliana] sp|Q94JW8|SPL6_ARATH Squamosa promoter-binding-like protein 6 gb|AAG52487.1|AC018364_5 squamosa promoter binding protein-like 6; 91282-89867 [Arabidopsis thaliana] emb|CAB56595.1| squamosa promoter binding protein-like 6 [Arabidopsis thaliana] emb|CAB56596.1| squamosa promoter binding protein-like 6 [Arabidopsis thaliana] gb|A…
5' GUGCUCUCUCUCUUUUGUCGA 3'	DW511492	-	4	0.801	174-194	+2	4e-47	Ser/Thr specific protein phosphatase 2A B regulatory subunit alpha isoform [Medicago sativa subsp. x varia]
||||||||| ||||o||||o|							8e-44	hypothetical protein [Vitis vinifera]
CACGAGAGAUAGAAGACAGUU							8e-44	Ser/Thr specific protein phosphatase 2A B regulatory subunit beta isoform [Medicago sativa subsp. x varia]
5' AUGCUCUCUCUCUUCUGUCAA 3'	TC114145	-	3	0.83	627-647	+1	3e-39	unnamed protein product [Vitis vinifera]
|||||||| |||||||||||							1e-36	squamosa promoter binding like-protein [Betula pendula] emb|CAD90157.1| squamosa promoter binding like-protein [Betula pendula]
CACGAGAGAUAGAAGACAGUU							3e-35	unnamed protein product [Vitis vinifera]
5' GUGCUCUCUCUCUUCUGUCAU 3'	TC96290	-	3	0.895	536-556	+1	4e-52	hypothetical protein [Vitis vinifera]
||||||||| ||||||||||							8e-10	unnamed protein product [Vitis vinifera]
CACGAGAGAUAGAAGACAGUU							6e-07	squamosa promoter-binding protein-like 6 (SPL6) [Arabidopsis thaliana] sp|Q94JW8|SPL6_ARATH Squamosa promoter-binding-like protein 6 gb|AAG52487.1|AC018364_5 squamosa promoter binding protein-like 6; 91282-89867 [Arabidopsis thaliana] emb|CAB56595.1| squamosa promoter binding protein-like 6 [Arabidopsis thaliana] emb|CAB56596.1| squamosa promoter binding protein-like 6 [Arabidopsis thaliana] gb|A…
5' GUGCUCUCUCUCUUCUGUCAU 3'	TC125983	-	3	0.895	646-666	+3	7e-92	unnamed protein product [Vitis vinifera]
||||||||| ||||||||||							1e-50	Squamosa promoter-binding-like protein 7 emb|CAH67152.1| OSIGBa0122F23.9 [Oryza sativa (indica cultivar-group)]
CACGAGAGAUAGAAGACAGUU							1e-50	Os04g0551500 [Oryza sativa (japonica cultivar-group)] sp|Q7XT42.2|SPL7_ORYSJ Squamosa promoter-binding-like protein 7 emb|CAD41588.1| OSJNBb0034G17.20 [Oryza sativa (japonica cultivar-group)] emb|CAE01683.2| OSJNBa0010H02.3 [Oryza sativa (japonica cultivar-group)] dbj|BAF15411.1| Os04g0551500 [Oryza sativa (japonica cultivar-group)]
5' GUGCUCUCUUUCUUCUGUCAU 3'	TC117313	+	3	0.901	555-575	-2	6e-26	unnamed protein product [Vitis vinifera]
||||||||| ||||||||||							3e-25	hypothetical protein [Vitis vinifera]
CACGAGAGAUAGAAGACAGUU							5e-19	hypothetical protein [Vitis vinifera] emb|CAO68307.1| unnamed protein product [Vitis vinifera]
5' GUGCUCUCUCUCUUCUGUCAU 3'	TC102150	-	3	0.895	130-150			UNKNOWN [possible Squamosa promoter-binding protein]
||||||||| ||||||||||
CACGAGAGAUAGAAGACAGUU
5' GUGCUCUCUCUCUUCUGUCAU 3'	CO092899	-	3	0.895	778-798	+1	5e-62	hypothetical protein [Vitis vinifera]
||||||||| ||||||||||							5e-62	unnamed protein product [Vitis vinifera]
CACGAGAGAUAGAAGACAGUU							5e-49	hypothetical protein [Vitis vinifera] emb|CAO68307.1| unnamed protein product [Vitis vinifera]
5' AUGCUCUCUCUCUUCUGUCAA 3'	TC89502	-	3	0.83	692-712	+1	1e-39	unnamed protein product [Vitis vinifera]
|||||||| |||||||||||							6e-37	squamosa promoter binding like-protein [Betula pendula] emb|CAD90157.1| squamosa promoter binding like-protein [Betula pendula]
CACGAGAGAUAGAAGACAGUU							1e-35	unnamed protein product [Vitis vinifera]
5' GUGCUCUCUCUCUUCUAUCAA 3'	TC90259	-	4	0.713	400-420	+3	9e-62	unnamed protein product [Vitis vinifera]
||||||||| |||||| ||||							8e-34	SBP [Medicago truncatula]
CACGAGAGAUAGAAGACAGUU							2e-29	squamosa promoter binding protein-homologue 5 [Antirrhinum majus]
5' GUGCUCACUCUCUUCUGUCAA 3'	TC124575	-	3	0.744	288-308	+3	4e-43	unnamed protein product [Vitis vinifera]
|||||| || |||||||||||							2e-27	SBP [Medicago truncatula]
CACGAGAGAUAGAAGACAGUU							1e-24	squamosa promoter binding protein-homologue 5 [Antirrhinum majus]
5' AUGCUCUCUCUCUUCUGUCAU 3'	DW499966	-	4	0.841	395-415	+1	3e-27	hypothetical protein [Vitis vinifera] emb|CAO68307.1| unnamed protein product [Vitis vinifera]
|||||||| ||||||||||							1e-14	unknown [Arabidopsis thaliana]
CACGAGAGAUAGAAGACAGUU							1e-14	squamosa promoter-binding protein, putative [Arabidopsis thaliana] ref|NP_568740.1| squamosa promoter-binding protein, putative [Arabidopsis thaliana] ref|NP_851161.1| squamosa promoter-binding protein, putative [Arabidopsis thaliana] sp|Q8LFW6|SPL13_ARATH Squamosa promoter-binding-like protein 13 dbj|BAA96980.1| unnamed protein product [Arabidopsis thaliana] dbj|BAB09142.1| unnamed protein produ…
miR159 Length:21
5' AAGAGUUCCCUUCAAUCCAAG 3'	TC128888	-	2	0.915	778-798			UNKNOWN
||||o||||||||||||||o
AUCUCGAGGGAAGUUAGGUUU
5' UAGAGCUCCCUCCAAUCCAAA 3'	ES824206	+	2	0.876	574-594			UNKNOWN [possible MIR159 precursor]
||||||||||| |||||||||
AUCUCGAGGGAAGUUAGGUUU
5' AAGAGCUCCCUUCAGUCUAAU 3'	ES828260	-	4	0.938	128-148	+2	8e-45	unnamed protein product [Vitis vinifera]
|||||||||||||o||o||							4e-38	unnamed protein product [Vitis vinifera]
AUCUCGAGGGAAGUUAGGUUU							2e-34	DNA binding [Arabidopsis thaliana] gb|AAO22562.1| unknown protein [Arabidopsis thaliana]
5' GAGAAAUCCCUUUAAUCCAAA 3'	EV486340	-	4	0.701	615-635	+3	4e-83	beta-ketoacyl-CoA synthase, putative [Arabidopsis thaliana] sp|Q5XEP9.2|KCS17_ARATH 3-ketoacyl-CoA synthase 17 (KCS-17) (Very long-chain fatty acid condensing enzyme 17) (VLCFA condensing enzyme 17) gb|AAC16740.1| Strong similarity to beta-keto-Coa synthase gb|U37088 from Simmondsia chinensis. [Arabidopsis thaliana]
||| ||||||o||||||||							5e-54	beta-ketoacyl-CoA synthase [Gossypium hirsutum]
AUCUCGAGGGAAGUUAGGUUU							4e-52	unnamed protein product [Vitis vinifera]
miR160 Length:21
5' UGGCAUGCAGGGAGCCAGGCA 3'	TC118163	-	0.5	1	109-129	+3	4e-72	unnamed protein product [Vitis vinifera]
||||||o||||||||||||||							9e-61	unnamed protein product [Vitis vinifera]
ACCGUAUGUCCCUCGGUCCGU							1e-56	unnamed protein product [Vitis vinifera]
5' AGGCAUACAGGGAGCCAGGCA 3'	TC82706	-	1	1.004	2005-2025	+2	0	auxin response factor 3 [Gossypium hirsutum]
||||||||||||||||||||							0	unnamed protein product [Vitis vinifera]
ACCGUAUGUCCCUCGGUCCGU							0	unnamed protein product [Vitis vinifera]
5' AGGCAUACAGGGAGCCAGGCA 3'	TC96251	-	1	1.004	214-234	+2	1e-101	unnamed protein product [Vitis vinifera]
||||||||||||||||||||							2e-93	hypothetical protein [Vitis vinifera]
ACCGUAUGUCCCUCGGUCCGU							6e-84	unnamed protein product [Vitis vinifera]
5' AGGCAUACAGGGAGCCAGGCA 3'	TC127432	-	1	1.004	406-426	+2	1e-117	unnamed protein product [Vitis vinifera]
||||||||||||||||||||							1e-103	auxin response factor 3 [Gossypium hirsutum]
ACCGUAUGUCCCUCGGUCCGU							2e-91	unnamed protein product [Vitis vinifera]
5' AGGCAUACAGGGAGCCAGGCA 3'	TC96041	-	1	1.004	279-299	+1	2e-94	unnamed protein product [Vitis vinifera]
||||||||||||||||||||							3e-76	unnamed protein product [Vitis vinifera]
ACCGUAUGUCCCUCGGUCCGU							1e-75	auxin response factor 3 [Gossypium hirsutum]
miR162 Length:21
5' CUGGAUGCAGAGGUUUAUCGA 3'	DW493972	-	0	1	313-333			UNKNOWN [possible MIR162 precursor]
|||||||||||||||||||||
GACCUACGUCUCCAAAUAGCU
5' GGAGAUGCAGAGGUUUAUCGA 3'	ES837864	+	3	0.827	113-133			UNKNOWN
||||||||||||||||||
GACCUACGUCUCCAAAUAGCU
5' CUGGAUGCAGAGGUUU-UGGA 3'	AI055004	-	4	0.784	134-153	+2	8e-28	unnamed protein product [Vitis vinifera]
|||||||||||||||| | ||							2e-26	unnamed protein product [Vitis vinifera]
GACCUACGUCUCCAAAUAGCU							9e-26	unnamed protein product [Vitis vinifera]
5' CCGGAUGCAG-GGUUUAUCGU 3'	TC82303	-	4	0.767	850-869	+1	1e-150	hypothetical protein [Vitis vinifera] emb|CAO46342.1| unnamed protein product [Vitis vinifera]
| |||||||| |||||||||							1e-146	allyl alcohol dehydrogenase [Nicotiana tabacum]
GACCUACGUCUCCAAAUAGCU							1e-144	unnamed protein product [Vitis vinifera]
miR164 Length:21
5' UUUACGUGCCCUGCUUCUCCA 3'	TC116985	+	1.5	0.862	91-111	-3	1e-39	hypothetical protein [Vitis vinifera] emb|CAO64527.1| unnamed protein product [Vitis vinifera]
| o||||||||||||||||||							2e-24	unnamed protein product [Vitis vinifera]
ACGUGCACGGGACGAAGAGGU							1e-14	NAM, no apical meristem,-like protein [Arabidopsis thaliana]
5' AGCAAGUGCCCUGCUUCUCCG 3'	CO109521	-	2.5	0.857	690-710	+2	8e-86	NAC domain protein NAC1 [Phaseolus vulgaris]
||| |||||||||||||||o							3e-85	NAC domain protein [Glycine max]
ACGUGCACGGGACGAAGAGGU							2e-80	unnamed protein product [Vitis vinifera]
miR165/166 Length:21
5' GGGGAAUGAAGCCUGGUCCGA 3'	TC92824	+	0	1	670-690			UNKNOWN [possible MIR166 precursor]
|||||||||||||||||||||
CCCCUUACUUCGGACCAGGCU
5' CUGGAAUGAAGCCUGGUCCGG 3'	ES810681	-	2.5	0.845	362-382	+1	0	unnamed protein product [Vitis vinifera]
||||||||||||||||||o							0	class III HD-Zip protein 5 [Populus trichocarpa]
CCCCUUACUUCGGACCAGGCU							1e-178	TPA_inf: class III HD-Zip protein CNA1 [Medicago truncatula]
5' CUGGAAUGAAGCCUGGUCCGG 3'	ES808067	-	2.5	0.845	362-382	+1	0	unnamed protein product [Vitis vinifera]
||||||||||||||||||o							1e-179	class III HD-Zip protein 5 [Populus trichocarpa]
CCCCUUACUUCGGACCAGGCU							1e-177	TPA_inf: class III HD-Zip protein CNA1 [Medicago truncatula]
5' CUGGGAUGAAGCCUGGUCCGG 3'	TC128553	-	3	0.833	860-880	+1	0	unnamed protein product [Vitis vinifera]
||o|||||||||||||||o							0	unnamed protein product [Vitis vinifera]
CCCCUUACUUCGGACCAGGCU							0	class III HD-Zip protein 8 [Populus trichocarpa]
5' UUGGGAUGAAGCCUGGUCCGG 3'	TC116644	-	3	0.833	99-119	+1	0	hypothetical protein [Vitis vinifera] emb|CAO40420.1| unnamed protein product [Vitis vinifera]
||o|||||||||||||||o							0	class III HD-Zip protein 4 [Populus trichocarpa]
CCCCUUACUUCGGACCAGGCU							0	class III HD-Zip protein 3 [Populus trichocarpa]
5' CUGGGAUGAAGCCUGGUCCGG 3'	TC99007	-	3	0.833	167-187	+1	1e-109	class III HD-Zip protein 8 [Populus trichocarpa]
||o|||||||||||||||o							1e-108	unnamed protein product [Vitis vinifera]
CCCCUUACUUCGGACCAGGCU							1e-107	class III HD-Zip protein 5 [Populus trichocarpa]
5' CUGGGAUGAAGCCUGGUCCGG 3'	TC107071	-	3	0.833	197-217	+1	3e-58	hypothetical protein [Vitis vinifera]
||o|||||||||||||||o							3e-58	unnamed protein product [Vitis vinifera]
CCCCUUACUUCGGACCAGGCU							4e-58	class III HD-Zip protein 5 [Populus trichocarpa]
5' CUGGGAUGAAGCCUGGUUCGG 3'	ES832414	-	4	0.766	478-498	+3	7e-83	hypothetical protein [Vitis vinifera]
||o||||||||||||o||o							1e-82	unnamed protein product [Vitis vinifera]
CCCCUUACUUCGGACCAGGCU							2e-82	class III HD-Zip protein 5 [Populus trichocarpa]
5' CUGGGAUGAAGCCUGGUUCGG 3'	TC89985	-	4	0.766	497-517	+1	4e-90	unnamed protein product [Vitis vinifera]
||o||||||||||||o||o							4e-90	hypothetical protein [Vitis vinifera]
CCCCUUACUUCGGACCAGGCU							1e-89	class III HD-Zip protein 5 [Populus trichocarpa]
5' CUGGGAUGAAGCCUGGUCCAGA 3'	TC87226	-	4	0.786	997-1018	+3	0	class III HD-zip protein [Gossypium barbadense]
||o|||||||||||||| ||							0	unnamed protein product [Vitis vinifera]
CCCCUUACUUCGGACCAGG-CU							0	homeobox leucine-zipper protein [Zinnia elegans]
5' GGGGAG-GAGGCCUGGUUCGG 3'	TC128460	-	4	0.798	305-324			UNKNOWN
|||||o ||o|||||||o||o
CCCCUUACUUCGGACCAGGCU
miR167 Length:22
5' UGAGAUCAGGCUGGCAGCUUGUA 3'	CO102479	+	4	0.841	134-156	-1	7e-66	unnamed protein product [Vitis vinifera]
|||||||| ||||||||||| o|							3e-63	auxin response factor 3 [Cucumis sativus]
ACUCUAGUACGACCGUCGAA-GU							4e-62	auxin response factor 4 [Cucumis sativus]
5' UGAGAUCAGGCUGGCAGCUUGUA 3'	ES831296	-	4	0.841	565-587	+3	8e-29	ARF6 [Arabidopsis thaliana] gb|ACB30836.1| ARF6 [Arabidopsis thaliana] gb|ACB30837.1| ARF6 [Arabidopsis thaliana] gb|ACB30838.1| ARF6 [Arabidopsis thaliana] gb|ACB30839.1| ARF6 [Arabidopsis thaliana] gb|ACB30840.1| ARF6 [Arabidopsis thaliana] gb|ACB30841.1| ARF6 [Arabidopsis thaliana] gb|ACB30842.1| ARF6 [Arabidopsis thaliana] gb|ACB30843.1| ARF6 [Arabidopsis thaliana] gb|ACB30844.1| ARF6 [Arabid…
|||||||| ||||||||||| o|							8e-29	ARF6 (AUXIN RESPONSE FACTOR 6) [Arabidopsis thaliana] gb|AAT67072.1| ARF6 [Arabidopsis thaliana]
ACUCUAGUACGACCGUCGAA-GU							8e-29	ARF6 (AUXIN RESPONSE FACTOR 6); transcription factor [Arabidopsis thaliana] sp|Q9ZTX8|ARFF_ARATH Auxin response factor 6 gb|AAG51093.1|AC025295_1 auxin response factor 6 (ARF6) [Arabidopsis thaliana] gb|AAD01513.1| ARF6 [Arabidopsis thaliana]
5' UGAGAUCAGGCUGGCAGCUUGUA 3'	ES814902	-	4	0.841	515-537	+1	1e-110	unnamed protein product [Vitis vinifera]
|||||||| ||||||||||| o|							1e-105	auxin response factor 3 [Cucumis sativus]
ACUCUAGUACGACCGUCGAA-GU							1e-105	auxin response factor 4 [Cucumis sativus]
5' UGAGAUCAGGCUGGCAGCUUGUA 3'	TC105642	-	4	0.841	838-860	+3	1e-74	auxin response factor 4 [Cucumis sativus]
|||||||| ||||||||||| o|							7e-74	auxin response factor 3 [Cucumis sativus]
ACUCUAGUACGACCGUCGAA-GU							1e-72	unnamed protein product [Vitis vinifera]
5' UGAGAUCAGGCUGGCAGCUUGUA 3'	TC119855	-	4	0.841	647-669	+1	1e-129	unnamed protein product [Vitis vinifera]
|||||||| ||||||||||| o|							1e-126	auxin response factor 3 [Cucumis sativus]
ACUCUAGUACGACCGUCGAA-GU							1e-119	auxin response factor 4 [Cucumis sativus]
5' UGAGAUCAGGCUGGCAGCUUGUA 3'	TC89256	-	4	0.841	573-595	+2	1e-126	unnamed protein product [Vitis vinifera]
|||||||| ||||||||||| o|							1e-120	auxin response factor 3 [Cucumis sativus]
ACUCUAGUACGACCGUCGAA-GU							1e-118	auxin response factor 4 [Cucumis sativus]
5' GGAGAGU-UGCUGGCAGCUUCA 3'	TC95350	-	3.5	0.799	588-608	+2	1e-79	unnamed protein product [Vitis vinifera]
|||| o ||||||||||||||							2e-79	glycoprotease M22 family protein [Arabidopsis thaliana] gb|AAL36220.1| putative O-sialoglycoprotein endopeptidase [Arabidopsis thaliana] gb|AAK00530.1| sialoglycoprotease GCP1 [Arabidopsis thaliana] gb|AAB82636.2| putative O-sialoglycoprotein endopeptidase [Arabidopsis thaliana] gb|AAM51358.1| putative O-sialoglycoprotein endopeptidase [Arabidopsis thaliana]
ACUCUAGUACGACCGUCGAAGU							6e-70	Glycoprotease family protein, expressed [Oryza sativa (japonica cultivar-group)]
miR168 Length:20
5' GUCCUGGUUUGUACCAAGCU 3'	TC118718	-	4	0.816	508-527	+2	1e-142	hypothetical protein [Vitis vinifera]
||||o|o|o||o|||||||							1e-134	proton-dependent oligopeptide transport (POT) family protein [Arabidopsis thaliana] gb|AAD32781.1|AC007661_18 putative peptide/amino acid transporter [Arabidopsis thaliana]
CAGGGCUAGACGUGGUUCGU							1e-132	transporter-like protein [Arabidopsis thaliana]
5' AUCCCGAGCUGCACCAAGCA 3'	CO084924	-	3	0.836	56-75	+1	1e-132	AGO1-1 [Nicotiana benthamiana]
|||||| ||||||||||||							1e-128	unnamed protein product [Vitis vinifera]
CAGGGCUAGACGUGGUUCGU							1e-122	AGO1-2 [Nicotiana benthamiana]
5' GAGCUGAUCUGCACCAGGCA 3'	TC83160	-	3.5	0.776	327-346	+3	1e-81	F-box protein [Gossypium hirsutum]
| |o|||||||||||o|||							4e-52	F-box protein [Gossypium hirsutum]
CAGGGCUAGACGUGGUUCGU							3e-42	SLY1 (SLEEPY1) [Arabidopsis thaliana] sp|Q9STX3.1|GID2_ARATH F-box protein GID2 (Protein SLEEPY 1) emb|CAB45056.1| putative protein [Arabidopsis thaliana] emb|CAB79331.1| putative protein [Arabidopsis thaliana] gb|AAO42210.1| unknown protein [Arabidopsis thaliana] gb|AAO63815.1| unknown protein [Arabidopsis thaliana]
5' GAGCUGAUCUGCACCAGGCA 3'	BE052748	-	3.5	0.776	362-381	+2	3e-40	F-box protein [Gossypium hirsutum]
| |o|||||||||||o|||							5e-28	F-box protein [Gossypium hirsutum]
CAGGGCUAGACGUGGUUCGU							1e-27	unnamed protein product [Vitis vinifera]
miR169 Length:22
5' CCGGCAACUCAUCCUUGGCUU 3'	TC118730	-	2	0.812	1070-1090	+1	6e-41	hypothetical protein OsJ_024090 [Oryza sativa (japonica cultivar-group)]
||||||| ||||||||||||							6e-39	Os07g0608200 [Oryza sativa (japonica cultivar-group)] dbj|BAF22154.1| Os07g0608200 [Oryza sativa (japonica cultivar-group)] dbj|BAF64441.1| HAP2 subunit of HAP complex [Oryza sativa Japonica Group]
GGCCGUUCAGUAGGAACCGAC							6e-39	putative transcription factor [Oryza sativa Japonica Group]
5' UCGGCAACUCAUCCUUGGCUU 3'	TC120323	+	2.5	0.766	970-990	-3	3e-33	hypothetical protein [Vitis vinifera]
o|||||| ||||||||||||							6e-33	hypothetical protein OsJ_024090 [Oryza sativa (japonica cultivar-group)]
GGCCGUUCAGUAGGAACCGAC							2e-31	putative CCAAT-binding transcription factor [Oryza sativa (japonica cultivar-group)] gb|ABF96565.1| CCAAT-box transcription factor complex WHAP3, putative, expressed [Oryza sativa (japonica cultivar-group)]
5' CUGGGAAGUCAUCCUUGGCUC 3'	TC89901	-	2.5	0.795	796-816	+3	6e-44	hypothetical protein [Vitis vinifera]
|o|| |||||||||||||||							1e-43	HAP2C (Heme activator protein (yeast) homolog 2C); transcription factor [Arabidopsis thaliana] sp|Q93ZH2|NFYA3_ARATH Nuclear transcription factor Y subunit A-3 (AtNF-YA-3) (Transcriptional activator HAP2C) gb|AAD55630.1|AC008017_3 Transcription Factor [Arabidopsis thaliana] gb|AAM98169.1| CCAAT-binding factor B subunit-like protein, putative [Arabidopsis thaliana] gb|AAP68264.1| At1g72830 [Arabid…
GGCCGUUCAGUAGGAACCGAC							1e-43	Transcription factor [Arabidopsis thaliana]
5' CUGGGAAGUCAUCCUUGGCUC 3'	AJ513088	+	2.5	0.795	569-589	-1	2e-14	unnamed protein product [Vitis vinifera]
|o|| |||||||||||||||							2e-14	hypothetical protein [Vitis vinifera]
GGCCGUUCAGUAGGAACCGAC							9e-11	hypothetical protein [Vitis vinifera]
5' GUGGGAAGUCAUCCUUGGCUC 3'	DT460601	-	3.5	0.756	668-688	+3	2e-48	HAP2C (Heme activator protein (yeast) homolog 2C); transcription factor [Arabidopsis thaliana] sp|Q93ZH2|NFYA3_ARATH Nuclear transcription factor Y subunit A-3 (AtNF-YA-3) (Transcriptional activator HAP2C) gb|AAD55630.1|AC008017_3 Transcription Factor [Arabidopsis thaliana] gb|AAM98169.1| CCAAT-binding factor B subunit-like protein, putative [Arabidopsis thaliana] gb|AAP68264.1| At1g72830 [Arabid…
o|| |||||||||||||||							2e-48	Transcription factor [Arabidopsis thaliana]
GGCCGUUCAGUAGGAACCGAC							5e-47	HAP2C (Heme activator protein (yeast) homolog 2C); transcription factor [Arabidopsis thaliana]
5' AUGGGAAGUCAUCCUUGGCUC 3'	TC120015	-	3.5	0.758	594-614	+1	3e-47	hypothetical protein [Vitis vinifera]
o|| |||||||||||||||							7e-47	unnamed protein product [Vitis vinifera]
GGCCGUUCAGUAGGAACCGAC							9e-45	HAP2C (Heme activator protein (yeast) homolog 2C); transcription factor [Arabidopsis thaliana] sp|Q93ZH2|NFYA3_ARATH Nuclear transcription factor Y subunit A-3 (AtNF-YA-3) (Transcriptional activator HAP2C) gb|AAD55630.1|AC008017_3 Transcription Factor [Arabidopsis thaliana] gb|AAM98169.1| CCAAT-binding factor B subunit-like protein, putative [Arabidopsis thaliana] gb|AAP68264.1| At1g72830 [Arabid…
			-
5' AUGGGAAGUCAUCCUUGGCUC 3'	TC107893	-	3.5	0.758	480-500	+1	2e-34	unnamed protein product [Vitis vinifera]
o|| |||||||||||||||							2e-34	hypothetical protein [Vitis vinifera]
GGCCGUUCAGUAGGAACCGAC							3e-31	HAP2C (Heme activator protein (yeast) homolog 2C); transcription factor [Arabidopsis thaliana]
5' GUGGGAAGUCAUCCUUGGCUC 3'	BF274226	+	3.5	0.756	397-417			UNKNOWN
o|| |||||||||||||||
GGCCGUUCAGUAGGAACCGAC
5' CCGG-AAGUCAUCCUUGGCCU 3'	TC88807	-	4	0.763	832-851	+3	1e-116	protein kinase family protein [Arabidopsis thaliana] gb|AAD25928.1|AF085279_1 hypothetical Ser-Thr protein kinase [Arabidopsis thaliana] gb|AAF18726.1|AC018721_1 putative protein kinase [Arabidopsis thaliana] gb|AAK59428.1| putative protein kinase [Arabidopsis thaliana] gb|AAL47494.1| putative protein kinase [Arabidopsis thaliana]
|||| ||||||||||||||							1e-112	Os01g0832900 [Oryza sativa (japonica cultivar-group)] dbj|BAD73772.1| putative dual-specificity tyrosine-(Y)-phosphorylation regulated kinase TbPK4 [Oryza sativa Japonica Group] dbj|BAF06622.1| Os01g0832900 [Oryza sativa (japonica cultivar-group)]
GGCCGUUCAGUAGGAACCGAC							1e-112	hypothetical protein OsI_004230 [Oryza sativa (indica cultivar-group)]
5' CCGG-AAGUCAUCCUUGGCCU 3'	ES836276	-	4	0.763	282-301	+3	2e-87	unnamed protein product [Vitis vinifera]
|||| ||||||||||||||							6e-84	protein kinase family protein [Arabidopsis thaliana] gb|AAD25928.1|AF085279_1 hypothetical Ser-Thr protein kinase [Arabidopsis thaliana] gb|AAF18726.1|AC018721_1 putative protein kinase [Arabidopsis thaliana] gb|AAK59428.1| putative protein kinase [Arabidopsis thaliana] gb|AAL47494.1| putative protein kinase [Arabidopsis thaliana]
GGCCGUUCAGUAGGAACCGAC							1e-76	Os05g0466900 [Oryza sativa (japonica cultivar-group)] gb|AAT58766.1| putative protein kinase [Oryza sativa (japonica cultivar-group)] gb|AAT58788.1| putative protein kinase [Oryza sativa (japonica cultivar-group)] dbj|BAF17703.1| Os05g0466900 [Oryza sativa (japonica cultivar-group)]
5' CACGCUAGUCAUCCUUGGCUG 3'	TC88234	-	3	0.71	872-892	+1	1e-176	unknown protein [Arabidopsis thaliana] gb|AAN72054.1| unknown protein [Arabidopsis thaliana]
| || |||||||||||||||							1e-138	unknown protein [Arabidopsis thaliana]
GGCCGUUCAGUAGGAACCGAC							1e-138	unknown protein [Arabidopsis thaliana] gb|ABE65862.1| unknown [Arabidopsis thaliana]
miR170/171 Length:21
5' GAUAUUGGCGCGGCUCAAUCA 3'	TC119689	-	1	0.989	581-601	+3	1e-157	unnamed protein product [Vitis vinifera]
|||||||||o|||||||||||							1e-120	scarecrow-like transcription factor 6 (SCL6) [Arabidopsis thaliana] gb|AAL58919.1|AF462831_1 AT4g00150/F6N15_20 [Arabidopsis thaliana] gb|AAC19296.1| contains similarity to Arabidopsis scarecrow (GB:U62798) [Arabidopsis thaliana] emb|CAB80773.1| scarecrow-like 6 (SCL6) [Arabidopsis thaliana] gb|AAM91367.1| At4g00150/F6N15_20 [Arabidopsis thaliana]
CUAUAACCGUGCCGAGUUAGU							1e-116	scarecrow-like 6 [Arabidopsis thaliana]
5' GAUAUUGGCGCGGCUCAAUCA 3'	ES822760	-	1	0.989	190-210	+2	4e-55	unnamed protein product [Vitis vinifera]
|||||||||o|||||||||||							6e-48	hairy meristem [Petunia x hybrida]
CUAUAACCGUGCCGAGUUAGU							3e-34	scarecrow-like transcription factor 6 (SCL6) [Arabidopsis thaliana] gb|AAL58919.1|AF462831_1 AT4g00150/F6N15_20 [Arabidopsis thaliana] gb|AAC19296.1| contains similarity to Arabidopsis scarecrow (GB:U62798) [Arabidopsis thaliana] emb|CAB80773.1| scarecrow-like 6 (SCL6) [Arabidopsis thaliana] gb|AAM91367.1| At4g00150/F6N15_20 [Arabidopsis thaliana]
5' GAUAUUGGCGCGGCUCAAUCA 3'	TC91023	-	1	0.989	2029-09-01	+3	1e-101	hairy meristem [Petunia x hybrida]
|||||||||o|||||||||||							1e-81	unnamed protein product [Vitis vinifera]
CUAUAACCGUGCCGAGUUAGU							5e-77	scarecrow-like transcription factor 6 (SCL6) [Arabidopsis thaliana] gb|AAL58919.1|AF462831_1 AT4g00150/F6N15_20 [Arabidopsis thaliana] gb|AAC19296.1| contains similarity to Arabidopsis scarecrow (GB:U62798) [Arabidopsis thaliana] emb|CAB80773.1| scarecrow-like 6 (SCL6) [Arabidopsis thaliana] gb|AAM91367.1| At4g00150/F6N15_20 [Arabidopsis thaliana]
5' GAUAUUGGCGCGGCUCAAUCA 3'	TC100022	-	1	0.989	182-202	+3	4e-63	unnamed protein product [Vitis vinifera]
|||||||||o|||||||||||							4e-54	hairy meristem [Petunia x hybrida]
CUAUAACCGUGCCGAGUUAGU							2e-41	scarecrow-like transcription factor 6 (SCL6) [Arabidopsis thaliana] gb|AAL58919.1|AF462831_1 AT4g00150/F6N15_20 [Arabidopsis thaliana] gb|AAC19296.1| contains similarity to Arabidopsis scarecrow (GB:U62798) [Arabidopsis thaliana] emb|CAB80773.1| scarecrow-like 6 (SCL6) [Arabidopsis thaliana] gb|AAM91367.1| At4g00150/F6N15_20 [Arabidopsis thaliana]
5' GAUAUUGGCGCGGCUCAAUCA 3'	ES847535	-	1	0.989	182-202	+3	2e-43	unnamed protein product [Vitis vinifera]
|||||||||o|||||||||||							5e-38	hairy meristem [Petunia x hybrida]
CUAUAACCGUGCCGAGUUAGU							2e-30	scarecrow-like transcription factor 6 (SCL6) [Arabidopsis thaliana] gb|AAL58919.1|AF462831_1 AT4g00150/F6N15_20 [Arabidopsis thaliana] gb|AAC19296.1| contains similarity to Arabidopsis scarecrow (GB:U62798) [Arabidopsis thaliana] emb|CAB80773.1| scarecrow-like 6 (SCL6) [Arabidopsis thaliana] gb|AAM91367.1| At4g00150/F6N15_20 [Arabidopsis thaliana]
5' GAUAUUGGCGCGGCUCAAUCA 3'	DN780454	+	1	0.989	502-522	-2	2e-13	unnamed protein product [Vitis vinifera]
|||||||||o|||||||||||							7e-08	hairy meristem [Petunia x hybrida]
CUAUAACCGUGCCGAGUUAGU							8e-06	hypothetical protein OsI_008210 [Oryza sativa (indica cultivar-group)]
5' GAUAUUGGCGCGGCUCCAAUCA 3'	ES842236	-	3	0.988	1-22	+1	5e-57	unnamed protein product [Vitis vinifera]
|||||||||o||||| ||||||							2e-53	hairy meristem [Petunia x hybrida]
CUAUAACCGUGCCGA-GUUAGU							6e-40	scarecrow-like transcription factor 6 (SCL6) [Arabidopsis thaliana] gb|AAL58919.1|AF462831_1 AT4g00150/F6N15_20 [Arabidopsis thaliana] gb|AAC19296.1| contains similarity to Arabidopsis scarecrow (GB:U62798) [Arabidopsis thaliana] emb|CAB80773.1| scarecrow-like 6 (SCL6) [Arabidopsis thaliana] gb|AAM91367.1| At4g00150/F6N15_20 [Arabidopsis thaliana]
5' GAUAUUGGCGCGGCUCAUUCA 3'	TC125221	-	3	0.901	1052-1072	+3	1e-34	unnamed protein product [Vitis vinifera]
|||||||||o||||||| |||							5e-16	scarecrow-like 6 [Arabidopsis thaliana]
CUAUAACCGUGCCGAGUUAGU							5e-16	scarecrow-like transcription factor 6 (SCL6) [Arabidopsis thaliana] gb|AAL58919.1|AF462831_1 AT4g00150/F6N15_20 [Arabidopsis thaliana] gb|AAC19296.1| contains similarity to Arabidopsis scarecrow (GB:U62798) [Arabidopsis thaliana] emb|CAB80773.1| scarecrow-like 6 (SCL6) [Arabidopsis thaliana] gb|AAM91367.1| At4g00150/F6N15_20 [Arabidopsis thaliana]
miR172 Length:21
5' AUGCAGCAUCAUCAGGAUUCU 3'	DW225324	-	1	0.991	646-666	+3	3e-08	unnamed protein product [Vitis vinifera]
||||||||||||||o||||||							3e-08	hypothetical protein [Vitis vinifera]
UACGUCGUAGUAGUUCUAAGA							0.0005	unnamed protein product [Vitis vinifera]
5' AUGCAGCAUCAUCAAGAUUUU 3'	TC116912	-	1	0.928	489-509	+2	1e-49	unnamed protein product [Vitis vinifera]
|||||||||||||||||||o|							6e-45	hypothetical protein [Vitis vinifera]
UACGUCGUAGUAGUUCUAAGA							3e-19	APETALA2 protein homolog HAP2 [Hyacinthus orientalis]
5' AUGCAGCAUCAUCAAGAUUUU 3'	TC100841	-	1	0.928	1498-1518	+2	4e-90	RAP2.7/TOE1 (TARGET OF EAT1 1); DNA binding / transcription factor [Arabidopsis thaliana] sp|Q9SK03|RAP27_ARATH Ethylene-responsive transcription factor RELATED TO APETALA2 7 (Protein RAP2.7) (Protein TARGET OF EAT 1) gb|AAK17142.1|AF325074_1 putative AP2 domain transcription factor [Arabidopsis thaliana] gb|AAK92750.1| putative AP2 domain transcription factor [Arabidopsis thaliana] gb|AAD21489.2…
|||||||||||||||||||o|							2e-87	RAP2.7/TOE1 (TARGET OF EAT1 1); DNA binding / transcription factor [Arabidopsis thaliana]
UACGUCGUAGUAGUUCUAAGA							4e-79	AP2 domain containing protein RAP2.7 [Arabidopsis thaliana]
5' GUGCAGCAUCAUCAGGAUUCU 3'	CO105896	+	1.5	1	403-423	-3	3e-21	unnamed protein product [Vitis vinifera]
o|||||||||||||o||||||							7e-16	unnamed protein product [Vitis vinifera]
UACGUCGUAGUAGUUCUAAGA							3e-15	PHAP2B protein [Petunia x hybrida]
5' CUGCAGCAUCAUCAGGAUUCU 3'	CA997811	+	2	0.979	241-261			UNKNOWN [possible MIR172 precursor]
|||||||||||||o||||||
UACGUCGUAGUAGUUCUAAGA
5' CUGCAGCAUCAUCAGGAUUCU 3'	TC99043	-	2	0.979	433-453	+2	4e-38	unnamed protein product [Vitis vinifera]
|||||||||||||o||||||							1e-30	hypothetical protein [Vitis vinifera]
UACGUCGUAGUAGUUCUAAGA							4e-15	PHAP2B protein [Petunia x hybrida]
5' CUGCAGCAUCAUCAGGAUUCU 3'	TC124255	-	2	0.979	795-815	+3	4e-62	unnamed protein product [Vitis vinifera]
|||||||||||||o||||||							2e-52	transcription factor AP2D23-like [Oryza sativa (japonica cultivar-group)]
UACGUCGUAGUAGUUCUAAGA							5e-52	PHAP2B protein [Petunia x hybrida]
5' GUGCAGCAUCAUCAGGAUUCC 3'	TC109400	-	2.5	0.973	595-615	+1	5e-47	unnamed protein product [Vitis vinifera]
o|||||||||||||o|||||							3e-43	transcription factor AHAP2 [Malus x domestica]
UACGUCGUAGUAGUUCUAAGA							1e-40	hypothetical protein [Vitis vinifera]
5' AUAGCAGCAUCAUCAGGAUUCU 3'	TC125602	-	2	0.997	345-366			UNKNOWN
|| ||||||||||||o||||||
UA-CGUCGUAGUAGUUCUAAGA
5' AUAGCAGCAUCAUCAGGAUUCU 3'	TC125381	-	2	0.997	1353-1374	+1	3e-64	unnamed protein product [Vitis vinifera]
|| ||||||||||||o||||||							6e-61	APETALA2-like protein [Dendrobium crumenatum]
UA-CGUCGUAGUAGUUCUAAGA							2e-56	RAP2.7/TOE1 (TARGET OF EAT1 1); DNA binding / transcription factor [Arabidopsis thaliana] sp|Q9SK03|RAP27_ARATH Ethylene-responsive transcription factor RELATED TO APETALA2 7 (Protein RAP2.7) (Protein TARGET OF EAT 1) gb|AAK17142.1|AF325074_1 putative AP2 domain transcription factor [Arabidopsis thaliana] gb|AAK92750.1| putative AP2 domain transcription factor [Arabidopsis thaliana] gb|AAD21489.2…
5' CUGCAGCAUCAUCAGGAUUCC 3'	DN799965	+	3	0.952	246-266	-2	3e-19	unnamed protein product [Vitis vinifera]
|||||||||||||o|||||							9e-16	APETAL2-like protein [Pisum sativum]
UACGUCGUAGUAGUUCUAAGA							2e-14	transcription factor AHAP2 [Malus x domestica]
5' CUGCAGCAUCAUCAGGAUUCC 3'	TC125605	-	3	0.952	561-581	+2	3e-54	unnamed protein product [Vitis vinifera]
|||||||||||||o|||||							2e-44	PHAP2A protein [Petunia x hybrida]
UACGUCGUAGUAGUUCUAAGA							3e-43	hypothetical protein [Vitis vinifera]
5' CUGCAGCAUCAUCAGGAUUCC 3'	TC115949	-	3	0.952	624-644	+2	8e-31	unnamed protein product [Vitis vinifera]
|||||||||||||o|||||							1e-23	PHAP2A protein [Petunia x hybrida]
UACGUCGUAGUAGUUCUAAGA							9e-22	APETAL2-like protein [Pisum sativum]
5' CUGCAGCAUCAUCAGGAUUCC 3'	TC98131	-	3	0.952	694-714	+3	1e-81	unnamed protein product [Vitis vinifera]
|||||||||||||o|||||							1e-63	hypothetical protein [Vitis vinifera]
UACGUCGUAGUAGUUCUAAGA							8e-60	transcription factor AHAP2 [Malus x domestica]
5' CUGCAGCAUCAUCAGGAUUCC 3'	TC119902	-	3	0.952	916-936	+3	1e-120	unnamed protein product [Vitis vinifera]
|||||||||||||o|||||							1e-101	hypothetical protein [Vitis vinifera]
UACGUCGUAGUAGUUCUAAGA							1e-97	PHAP2A protein [Petunia x hybrida]
5' GGGCAGCAUCAUCAGGAUUCC 3'	DT459254	+	3.5	0.934	286-306	-1	5e-11	transcription factor AHAP2 [Malus x domestica]
o ||||||||||||o|||||							9e-08	unnamed protein product [Vitis vinifera]
UACGUCGUAGUAGUUCUAAGA							1e-06	hypothetical protein [Vitis vinifera]
5' GAGCAGCAUCAUCAGGAUUCC 3'	TC101130	-	3.5	0.94	1093-1113	+3	1e-108	unnamed protein product [Vitis vinifera]
o ||||||||||||o|||||							3e-95	PHAP2A protein [Petunia x hybrida]
UACGUCGUAGUAGUUCUAAGA							2e-91	transcription factor AHAP2 [Malus x domestica]
5' AAGCAGCAAUCAUCGAGAUUCU 3'	TC111904	-	3	0.963	566-587	+1	2e-68	hypothetical protein [Vitis vinifera]
| ||||| ||||||o|||||||							5e-68	unnamed protein product [Vitis vinifera]
UACGUCG-UAGUAGUUCUAAGA							7e-68	putative protein [Nicotiana sylvestris]
5' AUCCGGUGAUCAUCAAGGUUCU 3'	DT468558	-	4	0.728	508-529	+3	3e-13	unnamed protein product [Vitis vinifera]
|| |o|o |||||||||o||||							3e-13	hypothetical protein [Vitis vinifera]
UACGUCG-UAGUAGUUCUAAGA							4e-06	unnamed protein product [Vitis vinifera]
5' ACGCAGGAUGAUCAAGAUUCU 3'	TC99842	-	4	0.721	512-532	+2	1e-152	unnamed protein product [Vitis vinifera]
| |||| || |||||||||||							1e-149	Ser/Thr specific protein phosphatase 2A A regulatory subunit beta isoform [Medicago sativa subsp. x varia]
UACGUCGUAGUAGUUCUAAGA							1e-148	protein phosphatase 2A regulatory subunit A [Zea mays] gb|AAY24685.1| protein phosphatase 2A regulatory subunit A [Zea mays]
5' ACGCAGGAUGAUCAAGAUUCU 3'	TC83075	-	4	0.721	659-679	+2	1e-162	unnamed protein product [Vitis vinifera]
| |||| || |||||||||||							1e-160	Ser/Thr specific protein phosphatase 2A A regulatory subunit beta isoform [Medicago sativa subsp. x varia]
UACGUCGUAGUAGUUCUAAGA							1e-159	protein phosphatase 2A regulatory subunit A [Zea mays] gb|AAY24685.1| protein phosphatase 2A regulatory subunit A [Zea mays]
miR319 Length:21
5' AACGGAGCUCCCUUCAGUCCC 3'	DR459827	+	3	0.823	4-24			UNKNOWN [possible MIR319 precursor]
| |||||||||||||||||
CUCCCUCGAGGGAAGUCAGGU
5' GAGGGGAC-CCCUUCAGUCCA 3'	TC98207	-	3.5	0.728	1463-1482	+3	7e-93	unnamed protein product [Vitis vinifera]
|||||o | ||||||||||||							7e-82	mutant cincinnata [Antirrhinum majus]
CUCCCUCGAGGGAAGUCAGGU							4e-79	TCP4 (TCP FAMILY TRANSCRIPTION FACTOR 4); transcription factor [Arabidopsis thaliana] ref|NP_850589.1| TCP4 (TCP FAMILY TRANSCRIPTION FACTOR 4); transcription factor [Arabidopsis thaliana] sp|Q8LPR5.1|TCP4_ARATH Transcription factor TCP4 (Protein MATERNAL EFFECT EMBRYO ARREST 35) gb|AAM19816.1| AT3g15030/K15M2_17 [Arabidopsis thaliana] gb|AAN31111.1| At3g15030/K15M2_17 [Arabidopsis thaliana]
5' GAGGGGAC-CCCUUCAGUCCA 3'	TC94922	-	3.5	0.728	1123-1142	+2	2e-92	unnamed protein product [Vitis vinifera]
|||||o | ||||||||||||							6e-89	mutant cincinnata [Antirrhinum majus]
CUCCCUCGAGGGAAGUCAGGU							7e-80	TCP4 (TCP FAMILY TRANSCRIPTION FACTOR 4); transcription factor [Arabidopsis thaliana] ref|NP_850589.1| TCP4 (TCP FAMILY TRANSCRIPTION FACTOR 4); transcription factor [Arabidopsis thaliana] sp|Q8LPR5.1|TCP4_ARATH Transcription factor TCP4 (Protein MATERNAL EFFECT EMBRYO ARREST 35) gb|AAM19816.1| AT3g15030/K15M2_17 [Arabidopsis thaliana] gb|AAN31111.1| At3g15030/K15M2_17 [Arabidopsis thaliana]
5' GAGGGGAC-CCCUUCAGUCCA 3'	TC91159	-	3.5	0.728	644-663	+3	1e-52	unnamed protein product [Vitis vinifera]
|||||o | ||||||||||||							7e-45	mutant cincinnata [Antirrhinum majus]
CUCCCUCGAGGGAAGUCAGGU							1e-42	TCP4 (TCP FAMILY TRANSCRIPTION FACTOR 4); transcription factor [Arabidopsis thaliana] ref|NP_850589.1| TCP4 (TCP FAMILY TRANSCRIPTION FACTOR 4); transcription factor [Arabidopsis thaliana] sp|Q8LPR5.1|TCP4_ARATH Transcription factor TCP4 (Protein MATERNAL EFFECT EMBRYO ARREST 35) gb|AAM19816.1| AT3g15030/K15M2_17 [Arabidopsis thaliana] gb|AAN31111.1| At3g15030/K15M2_17 [Arabidopsis thaliana]
5' GAGGGGAC-CCCUUCAGUCCA 3'	TC88727	+	3.5	0.728	170-189	-3	2e-19	unnamed protein product [Vitis vinifera]
|||||o | ||||||||||||							9e-17	TCP1 protein [Lupinus albus]
CUCCCUCGAGGGAAGUCAGGU							5e-16	mutant cincinnata [Antirrhinum majus]
5' GAGGGGAC-CCCUUCAGUCCA 3'	TC108425	-	3.5	0.728	363-382	+1	8e-12	unnamed protein product [Vitis vinifera]
|||||o | ||||||||||||						+3	3e-07	TCP4 (TCP FAMILY TRANSCRIPTION FACTOR 4); transcription factor [Arabidopsis thaliana] ref|NP_850589.1| TCP4 (TCP FAMILY TRANSCRIPTION FACTOR 4); transcription factor [Arabidopsis thaliana] sp|Q8LPR5.1|TCP4_ARATH Transcription factor TCP4 (Protein MATERNAL EFFECT EMBRYO ARREST 35) gb|AAM19816.1| AT3g15030/K15M2_17 [Arabidopsis thaliana] gb|AAN31111.1| At3g15030/K15M2_17 [Arabidopsis thaliana]
CUCCCUCGAGGGAAGUCAGGU						+3	3e-07	unnamed protein product [Arabidopsis thaliana]
5' CAGGGA-CUCCUUUCAGUCCU 3'	TC87264	-	4	0.735	277-296	+3	1e-112	unnamed protein product [Vitis vinifera]
||||| ||||o||||||||							1e-112	hypothetical protein [Vitis vinifera]
CUCCCUCGAGGGAAGUCAGGU							1e-104	SPT16 (GLOBAL TRANSCRIPTION FACTOR C); metalloexopeptidase [Arabidopsis thaliana] sp|O82491|SPT16_ARATH FACT complex subunit SPT16 (Facilitates chromatin transcription complex subunit SPT16) gb|AAC35521.1| contains similarity to the N terminal domain of the E1 protein (Pfam: E1_N.hmm, score: 12.36) [Arabidopsis thaliana] emb|CAB81172.1| putative transcriptional regulator [Arabidopsis thaliana]
miR390 Length:21
5' GGUGCUAUCCCACCUGAGCUU 3'	TC91915	-	2.5	0.843	345-365			TAS3
||o|||||||| |||||||||
CCGCGAUAGGGAGGACUCGAA
5' GGUGCUAUCCCACCUGAGCUU 3'	TC124223	-	2.5	0.843	205-225			TAS3
||o|||||||| |||||||||
CCGCGAUAGGGAGGACUCGAA
5' GGCGCUAUCUAUCCUGAGUUU 3'	TC121387	+	4	0.753	52-72			UNKNOWN [possible MIR390 precursor]
|||||||||o |||||||o||
CCGCGAUAGGGAGGACUCGAA
5' GGUGCUAUCCUACCUGAGCUU 3'	ES828745	-	3.5	0.799	331-351			TAS3
||o|||||||o |||||||||
CCGCGAUAGGGAGGACUCGAA
5' GGUGCUAUCCUUCCUUAGCUU 3'	TC125781	-	3.5	0.751	398-418	+2	4e-35	unknown [Populus trichocarpa]
||o|||||||o|||| |||||							5e-35	clathrin adaptor complex small chain family protein [Arabidopsis thaliana] gb|AAK44000.1|AF370185_1 putative clathrin assembly protein [Arabidopsis thaliana] gb|AAC62137.1| putative clathrin assembly protein [Arabidopsis thaliana] gb|AAL15249.1| putative clathrin assembly protein [Arabidopsis thaliana] gb|AAM65813.1| putative clathrin assembly protein [Arabidopsis thaliana]
CCGCGAUAGGGAGGACUCGAA							3e-33	unnamed protein product [Vitis vinifera]
5' GGUGCUAUCCUACCUGAGCUU 3'	CO075666	-	3.5	0.799	227-247			TAS3
||o|||||||o |||||||||
CCGCGAUAGGGAGGACUCGAA
5' GGUGCUAUCCUACCUGAGCUU 3'	TC121861	-	3.5	0.799	155-175			TAS3
||o|||||||o |||||||||
CCGCGAUAGGGAGGACUCGAA
5' GGUGUUAUCCCUGUUGAGCUU 3'	ES818319	-	4	0.744	577-597	+1	1e-110	leucine-rich repeat transmembrane protein kinase, putative [Arabidopsis thaliana] dbj|BAA96896.1| receptor-like protein kinase [Arabidopsis thaliana]
||o|o||||||| o|||||||							1e-102	unnamed protein product [Vitis vinifera]
CCGCGAUAGGGAGGACUCGAA							1e-102	hypothetical protein [Vitis vinifera]
5' GGUGUUAUCCCUGUUGAGCUU 3'	CO115013	-	4	0.744	404-424	+2	1e-104	leucine-rich repeat transmembrane protein kinase, putative [Arabidopsis thaliana] dbj|BAA96896.1| receptor-like protein kinase [Arabidopsis thaliana]
||o|o||||||| o|||||||							6e-99	unnamed protein product [Vitis vinifera]
CCGCGAUAGGGAGGACUCGAA							6e-99	hypothetical protein [Vitis vinifera]
5' GGCAAUAUCUCUCCUGAGCUU 3'	DW502659	-	3	0.723	208-228			TAS3
||| ||||o|||||||||||
CCGCGAUAGGGAGGACUCGAA
5' GGCUCAACUCCCUCCUGAGUUU 3'	TC124715	-	4	0.706	1317-1338	+1	1e-161	unnamed protein product [Vitis vinifera]
||| | | |||||||||||o||							1e-147	unknown protein [Arabidopsis thaliana]
CCGCGAU-AGGGAGGACUCGAA							1e-147	F26F24.8 [Arabidopsis thaliana]
miR393 Length:22
5' GAAACAAUGCGAUCCCUUUGGA 3'	TC122081	-	1.5	0.91	1930-1951	+1	0	unnamed protein product [Vitis vinifera]
o|| ||||||||||||||||||							0	auxin-responsive factor TIR1-like protein [Populus tomentosa]
UUUAGUUACGCUAGGGAAACCU							0	AFB2 (AUXIN SIGNALING F-BOX 2); auxin binding / ubiquitin-protein ligase [Arabidopsis thaliana] sp|Q9LW29|AFB2_ARATH Protein AUXIN SIGNALING F-BOX 2 dbj|BAB01228.1| transport inhibitor response-like protein [Arabidopsis thaliana] gb|AAL32646.1| transport inhibitor response-like protein [Arabidopsis thaliana] gb|AAQ56839.1| At3g26830 [Arabidopsis thaliana]
5' GAAACAAUGCGAUCCCUUUGGA 3'	TC110189	-	1.5	0.91	171-192	+3	2e-55	unnamed protein product [Vitis vinifera]
o|| ||||||||||||||||||							4e-51	auxin-responsive factor TIR1-like protein [Populus tomentosa]
UUUAGUUACGCUAGGGAAACCU							2e-48	AFB3 (AUXIN SIGNALING F-BOX 3); auxin binding / ubiquitin-protein ligase [Arabidopsis thaliana] sp|Q9LPW7.1|AFB3_ARATH Protein AUXIN SIGNALING F-BOX 3 gb|AAF78487.1|AC012187_7 Strong similarity to transport inhibitor response 1 (TIR1) from Arabidopsis thaliana gb|AF005047 gb|AAM20393.1| transport inhibitor response 1, putative [Arabidopsis thaliana] gb|AAN72129.1| transport inhibitor response 1, …
5' GAAACAAUGCGAUCCCUUUGGA 3'	TC91439	-	1.5	0.91	852-873	+3	1e-137	unnamed protein product [Vitis vinifera]
o|| ||||||||||||||||||							1e-124	auxin-responsive factor TIR1-like protein [Populus tomentosa]
UUUAGUUACGCUAGGGAAACCU							1e-120	AFB2 (AUXIN SIGNALING F-BOX 2); auxin binding / ubiquitin-protein ligase [Arabidopsis thaliana] sp|Q9LW29|AFB2_ARATH Protein AUXIN SIGNALING F-BOX 2 dbj|BAB01228.1| transport inhibitor response-like protein [Arabidopsis thaliana] gb|AAL32646.1| transport inhibitor response-like protein [Arabidopsis thaliana] gb|AAQ56839.1| At3g26830 [Arabidopsis thaliana]
5' GAGACAAUGCGAUCCCUUUGGA 3'	TC85391	-	2	0.91	1736-1757	+2	0	transport inhibitor response 1 [Gossypium hirsutum]
o|o ||||||||||||||||||							0	TIR1 (TRANSPORT INHIBITOR RESPONSE 1); ubiquitin-protein ligase [Arabidopsis thaliana] sp|Q570C0.2|TIR1_ARATH Protein TRANSPORT INHIBITOR RESPONSE 1 (F-box/LRR-repeat protein 1) pdb|2P1M|B Chain B, Tir1-Ask1 Complex Structure pdb|2P1N|B Chain B, Mechanism Of Auxin Perception By The Tir1 Ubiqutin Ligase pdb|2P1N|E Chain E, Mechanism Of Auxin Perception By The Tir1 Ubiqutin Ligase pdb|2P1O|B Chain …
UUUAGUUACGCUAGGGAAACCU							0	unnamed protein product [Vitis vinifera]
5' GAAACAAUGCGAUCCCUUUGGA 3'	TC126073	-	1.5	0.91	227-248	+2	3e-62	unnamed protein product [Vitis vinifera]
o|| ||||||||||||||||||							5e-58	auxin-responsive factor TIR1-like protein [Populus tomentosa]
UUUAGUUACGCUAGGGAAACCU							4e-54	AFB3 (AUXIN SIGNALING F-BOX 3); auxin binding / ubiquitin-protein ligase [Arabidopsis thaliana] sp|Q9LPW7.1|AFB3_ARATH Protein AUXIN SIGNALING F-BOX 3 gb|AAF78487.1|AC012187_7 Strong similarity to transport inhibitor response 1 (TIR1) from Arabidopsis thaliana gb|AF005047 gb|AAM20393.1| transport inhibitor response 1, putative [Arabidopsis thaliana] gb|AAN72129.1| transport inhibitor response 1, …
5' GAGACAAUGCGAUCCCUUUGGA 3'	ES816864	-	2	0.91	909-930	+3	0	transport inhibitor response 1 [Gossypium hirsutum]
o|o ||||||||||||||||||							1e-159	TIR1 (TRANSPORT INHIBITOR RESPONSE 1); ubiquitin-protein ligase [Arabidopsis thaliana] sp|Q570C0.2|TIR1_ARATH Protein TRANSPORT INHIBITOR RESPONSE 1 (F-box/LRR-repeat protein 1) pdb|2P1M|B Chain B, Tir1-Ask1 Complex Structure pdb|2P1N|B Chain B, Mechanism Of Auxin Perception By The Tir1 Ubiqutin Ligase pdb|2P1N|E Chain E, Mechanism Of Auxin Perception By The Tir1 Ubiqutin Ligase pdb|2P1O|B Chain …
UUUAGUUACGCUAGGGAAACCU							1e-158	unnamed protein product [Vitis vinifera]
5' GAGACAAUGCGAUCCCUUUGGA 3'	TC89304	-	2	0.91	346-367	+1	3e-94	transport inhibitor response 1 [Gossypium hirsutum]
o|o ||||||||||||||||||							7e-89	TIR1 (TRANSPORT INHIBITOR RESPONSE 1); ubiquitin-protein ligase [Arabidopsis thaliana] sp|Q570C0.2|TIR1_ARATH Protein TRANSPORT INHIBITOR RESPONSE 1 (F-box/LRR-repeat protein 1) pdb|2P1M|B Chain B, Tir1-Ask1 Complex Structure pdb|2P1N|B Chain B, Mechanism Of Auxin Perception By The Tir1 Ubiqutin Ligase pdb|2P1N|E Chain E, Mechanism Of Auxin Perception By The Tir1 Ubiqutin Ligase pdb|2P1O|B Chain …
UUUAGUUACGCUAGGGAAACCU							1e-87	transport inhibitor response 1 [Arabidopsis thaliana]
5' GAGACAAUGCGAUCCCUUUGGA 3'	ES798329	-	2	0.91	613-634	+1	1e-159	transport inhibitor response 1 [Gossypium hirsutum]
o|o ||||||||||||||||||							1e-138	TIR1 (TRANSPORT INHIBITOR RESPONSE 1); ubiquitin-protein ligase [Arabidopsis thaliana] sp|Q570C0.2|TIR1_ARATH Protein TRANSPORT INHIBITOR RESPONSE 1 (F-box/LRR-repeat protein 1) pdb|2P1M|B Chain B, Tir1-Ask1 Complex Structure pdb|2P1N|B Chain B, Mechanism Of Auxin Perception By The Tir1 Ubiqutin Ligase pdb|2P1N|E Chain E, Mechanism Of Auxin Perception By The Tir1 Ubiqutin Ligase pdb|2P1O|B Chain …
UUUAGUUACGCUAGGGAAACCU							1e-132	unnamed protein product [Vitis vinifera]
5' GAGACAAUGCGAUCCCUUUGGA 3'	TC119111	-	2	0.91	34-55	+1	5e-39	transport inhibitor response 1 [Gossypium hirsutum]
o|o ||||||||||||||||||							1e-34	TIR1 (TRANSPORT INHIBITOR RESPONSE 1); ubiquitin-protein ligase [Arabidopsis thaliana] sp|Q570C0.2|TIR1_ARATH Protein TRANSPORT INHIBITOR RESPONSE 1 (F-box/LRR-repeat protein 1) pdb|2P1M|B Chain B, Tir1-Ask1 Complex Structure pdb|2P1N|B Chain B, Mechanism Of Auxin Perception By The Tir1 Ubiqutin Ligase pdb|2P1N|E Chain E, Mechanism Of Auxin Perception By The Tir1 Ubiqutin Ligase pdb|2P1O|B Chain …
UUUAGUUACGCUAGGGAAACCU							2e-34	TIR1 [Arabidopsis thaliana] gb|ACB31754.1| TIR1 [Arabidopsis thaliana] gb|ACB31755.1| TIR1 [Arabidopsis thaliana] gb|ACB31756.1| TIR1 [Arabidopsis thaliana] gb|ACB31757.1| TIR1 [Arabidopsis thaliana] gb|ACB31758.1| TIR1 [Arabidopsis thaliana] gb|ACB31759.1| TIR1 [Arabidopsis thaliana] gb|ACB31760.1| TIR1 [Arabidopsis thaliana] gb|ACB31761.1| TIR1 [Arabidopsis thaliana] gb|ACB31762.1| TIR1 [Arabid…
5' GAGACAAUGCGAUCCCUUUGGA 3'	EV499006	-	2	0.91	275-296	+2	7e-89	transport inhibitor response 1 [Gossypium hirsutum]
o|o ||||||||||||||||||							1e-78	TIR1 (TRANSPORT INHIBITOR RESPONSE 1); ubiquitin-protein ligase [Arabidopsis thaliana] sp|Q570C0.2|TIR1_ARATH Protein TRANSPORT INHIBITOR RESPONSE 1 (F-box/LRR-repeat protein 1) pdb|2P1M|B Chain B, Tir1-Ask1 Complex Structure pdb|2P1N|B Chain B, Mechanism Of Auxin Perception By The Tir1 Ubiqutin Ligase pdb|2P1N|E Chain E, Mechanism Of Auxin Perception By The Tir1 Ubiqutin Ligase pdb|2P1O|B Chain …
UUUAGUUACGCUAGGGAAACCU							1e-77	transport inhibitor response 1 [Arabidopsis thaliana]
5' GGAUC-AUGCGAUCCCUUCGGA 3'	TC111636	+	4	0.768	16-36			UNKNOWN
oo||| |||||||||||| |||
UUUAGUUACGCUAGGGAAACCU
miR396 Length:21
5' CAGUUCAUGAAGGCUGUGGAA 3'	TC120923	-	2	0.871	751-771	+3	1e-110	ATCHR12; ATP binding / DNA binding [Arabidopsis thaliana] gb|AAF23228.1|AC013454_15 putative transcriptional regulator [Arabidopsis thaliana]
||||||| |||o|||||||||							1e-110	homeotic gene regulator, putative [Arabidopsis thaliana]
GUCAAGUUCUUUCGACACCUU							1e-106	unnamed protein product [Vitis vinifera]
5' CAGUUCAUGAGGGCUGUGGAA 3'	TC104507	-	3	0.859	377-397	+2	1e-47	unnamed protein product [Vitis vinifera]
||||||| ||oo|||||||||							2e-47	hypothetical protein [Vitis vinifera]
GUCAAGUUCUUUCGACACCUU							1e-37	ATCHR12; ATP binding / DNA binding [Arabidopsis thaliana] gb|AAF23228.1|AC013454_15 putative transcriptional regulator [Arabidopsis thaliana]
5' CAGUUCAUGAGGGCUGUGGAA 3'	TC96393	-	3	0.859	374-394	+2	5e-60	unnamed protein product [Vitis vinifera]
||||||| ||oo|||||||||							8e-60	hypothetical protein [Vitis vinifera]
GUCAAGUUCUUUCGACACCUU							3e-49	ATCHR12; ATP binding / DNA binding [Arabidopsis thaliana] gb|AAF23228.1|AC013454_15 putative transcriptional regulator [Arabidopsis thaliana]
5' UAGUUU-AGAAAGUUGUGGAA 3'	TC104978	-	3	0.712	99-118	+3	2e-81	hypothetical protein [Vitis vinifera]
o||||o ||||||o|||||||							7e-81	unnamed protein product [Vitis vinifera]
GUCAAGUUCUUUCGACACCUU							1e-79	unnamed protein product [Vitis vinifera]
5' UAGUUCGUGAAAGUUGUGGAU 3'	ES814410	-	4	0.753	581-601	+3	7e-29	Cyclin-like F-box [Medicago truncatula]
o|||||o |||||o||||||							5e-28	unnamed protein product [Vitis vinifera]
GUCAAGUUCUUUCGACACCUU							2e-24	hypothetical protein OsI_029355 [Oryza sativa (indica cultivar-group)] gb|EAZ43760.1| hypothetical protein OsJ_027243 [Oryza sativa (japonica cultivar-group)]
5' GACUUUGAGAAGGCUGUGGAA 3'	DR453736	-	4	0.732	18-38	+3	1e-97	CLPC (HEAT SHOCK PROTEIN 93-V); ATP binding / ATPase [Arabidopsis thaliana] dbj|BAB08738.1| ATP-dependent Clp protease, ATP-binding subunit [Arabidopsis thaliana] gb|AAM26692.1| AT5g50920/K3K7_7 [Arabidopsis thaliana] dbj|BAE99213.1| ATP-dependent Clp protease [Arabidopsis thaliana]
| ||oo||||o|||||||||							1e-97	hypothetical protein [Vitis vinifera]
GUCAAGUUCUUUCGACACCUU							3e-97	ATP-dependent Clp protease ATP-binding subunit clpA homolog CD4B, chloroplast precursor gb|AAA34161.1| ATP-dependent protease (CD4B)
5' GCGUUCAAGAAAGCUUGUGGAA 3'	TC113563	-	4	0.912	742-763	+2	3e-56	unnamed protein product [Vitis vinifera]
|||||||||||| |||||||							4e-40	hypothetical protein [Vitis vinifera]
GUCAAGUUCUUUCG-ACACCUU							3e-36	Os02g0678800 [Oryza sativa (japonica cultivar-group)] dbj|BAD29245.1| growth-regulating factor 1-like [Oryza sativa Japonica Group] dbj|BAD29371.1| growth-regulating factor 1-like [Oryza sativa Japonica Group] tpg|DAA04954.1| TPA_exp: growth-regulating factor 10 [Oryza sativa (japonica cultivar-group)] dbj|BAF09649.1| Os02g0678800 [Oryza sativa (japonica cultivar-group)]
5' GCGUUCAAGAAAGCUUGUGGAA 3'	TC114289	-	4	0.912	456-477	+1	9e-59	unnamed protein product [Vitis vinifera]
|||||||||||| |||||||							6e-45	hypothetical protein [Vitis vinifera]
GUCAAGUUCUUUCG-ACACCUU							1e-39	hypothetical protein OsI_008304 [Oryza sativa (indica cultivar-group)]
5' UAG-UCAAGAAAGCUGUGGGC 3'	TC92354	-	3.5	0.788	705-724	+2	6e-72	unnamed protein product [Vitis vinifera]
o|| |||||||||||||||o							3e-61	Os04g0166600 [Oryza sativa (japonica cultivar-group)] dbj|BAF14052.1| Os04g0166600 [Oryza sativa (japonica cultivar-group)]
GUCAAGUUCUUUCGACACCUU							1e-60	OSJNBa0019G23.16 [Oryza sativa (japonica cultivar-group)] emb|CAH68026.1| OSIGBa0136O08-OSIGBa0153H12.4 [Oryza sativa (indica cultivar-group)]
5' UAG-UCAAGAAAGCUGUGGGC 3'	ES834372	-	3.5	0.788	586-605	+3	5e-30	unnamed protein product [Vitis vinifera]
o|| |||||||||||||||o							4e-28	Os04g0166600 [Oryza sativa (japonica cultivar-group)] dbj|BAF14052.1| Os04g0166600 [Oryza sativa (japonica cultivar-group)]
GUCAAGUUCUUUCGACACCUU							1e-27	hypothetical protein OsJ_013205 [Oryza sativa (japonica cultivar-group)]
5' UAG-UCAAGAAAGCUGUGGGC 3'	TC100767	-	3.5	0.788	150-169	+2	7e-73	unnamed protein product [Vitis vinifera]
o|| |||||||||||||||o							6e-64	Os04g0166600 [Oryza sativa (japonica cultivar-group)] dbj|BAF14052.1| Os04g0166600 [Oryza sativa (japonica cultivar-group)]
GUCAAGUUCUUUCGACACCUU							6e-64	OSJNBa0019G23.16 [Oryza sativa (japonica cultivar-group)] emb|CAH68026.1| OSIGBa0136O08-OSIGBa0153H12.4 [Oryza sativa (indica cultivar-group)]
5' UAG-UCAAGAAAGCUGUGGGC 3'	ES807370	-	3.5	0.788	577-596	+3	7e-43	unnamed protein product [Vitis vinifera]
o|| |||||||||||||||o							2e-37	Os04g0166600 [Oryza sativa (japonica cultivar-group)] dbj|BAF14052.1| Os04g0166600 [Oryza sativa (japonica cultivar-group)]
GUCAAGUUCUUUCGACACCUU							6e-37	hypothetical protein OsJ_013205 [Oryza sativa (japonica cultivar-group)]
5' UGG-UCAAGAAAGCUGUGGGC 3'	TC123671	-	4	0.785	634-653	+3	2e-83	unnamed protein product [Vitis vinifera]
oo| |||||||||||||||o							1e-70	Os04g0166600 [Oryza sativa (japonica cultivar-group)] dbj|BAF14052.1| Os04g0166600 [Oryza sativa (japonica cultivar-group)]
GUCAAGUUCUUUCGACACCUU							4e-70	OSJNBa0019G23.16 [Oryza sativa (japonica cultivar-group)] emb|CAH68026.1| OSIGBa0136O08-OSIGBa0153H12.4 [Oryza sativa (indica cultivar-group)]
5' CAG-UCAGGCAAGCUGUGGAA 3'	TC116913	-	3.5	0.738	618-637			UNKNOWN
||| |||o| |||||||||||
GUCAAGUUCUUUCGACACCUU
5' CCGUUCAAGAAAGCCUGUGGAA 3'	TC93671	-	3	0.908	208-229	+2	2e-45	unnamed protein product [Vitis vinifera]
| ||||||||||| ||||||||							3e-22	putative protein [Arabidopsis thaliana] emb|CAB80439.1| putative protein [Arabidopsis thaliana]
GUCAAGUUCUUUC-GACACCUU							3e-22	AtGRF2 (GROWTHREGULATING FACTOR 2) [Arabidopsis thaliana] gb|AAM52877.1| transcription activator [Arabidopsis thaliana] dbj|BAD44135.1| transcription activator (GRL2) [Arabidopsis thaliana] dbj|BAD44195.1| transcription activator (GRL2) [Arabidopsis thaliana]
5' CCGUUCAAGAAAGCCUGUGGAA 3'	TC89189	-	3	0.908	814-835	+2	3e-58	unnamed protein product [Vitis vinifera]
| ||||||||||| ||||||||							4e-55	unnamed protein product [Vitis vinifera]
GUCAAGUUCUUUC-GACACCUU							1e-47	hypothetical protein OsJ_008288 [Oryza sativa (japonica cultivar-group)]
5' UCGUUCAAGAAAGCCUGUGGAA 3'	TC82614	-	3.5	0.908	462-483	+1	1e-155	unnamed protein product [Vitis vinifera]
o ||||||||||| ||||||||							1e-124	hypothetical protein [Vitis vinifera]
GUCAAGUUCUUUC-GACACCUU							1e-123	unnamed protein product [Vitis vinifera]
5' CCGUUCAAGAAAGCCUGUGGAA 3'	TC124924	+	3	0.908	906-927	-1	1e-26	unnamed protein product [Vitis vinifera]
| ||||||||||| ||||||||							1e-26	unnamed protein product [Vitis vinifera]
GUCAAGUUCUUUC-GACACCUU							1e-26	hypothetical protein [Vitis vinifera]
5' CCGUUCAAGAAAGCCUGUGGAA 3'	TC90173	-	3	0.908	425-446	+3	2e-34	hypothetical protein [Arabidopsis thaliana]
| ||||||||||| ||||||||							1e-31	AtGRF8 (GROWTH-REGULATING FACTOR 8) [Arabidopsis thaliana] emb|CAB51658.1| putative protein [Arabidopsis thaliana]
GUCAAGUUCUUUC-GACACCUU							3e-25	AtGRF1 (GROWTH-REGULATING FACTOR 1) [Arabidopsis thaliana] gb|AAC32431.1| unknown protein [Arabidopsis thaliana] gb|AAM52876.1| transcription activator [Arabidopsis thaliana]
5' CCGUUCAAGAAAGCAUGUGGAA 3'	ES794570	-	3	0.912	219-240	+1	1e-25	unnamed protein product [Vitis vinifera]
| |||||||||||| |||||||							5e-23	AtGRF5 (GROWTH-REGULATING FACTOR 5) [Arabidopsis thaliana] gb|AAM52880.1| transcription activator [Arabidopsis thaliana]
GUCAAGUUCUUUCG-ACACCUU							5e-23	unnamed protein product [Arabidopsis thaliana]
5' CCGUUCAAGAAAGCCUGUGGAA 3'	TC91910	-	3	0.908	435-456	+1	2e-35	hypothetical protein [Arabidopsis thaliana]
| ||||||||||| ||||||||							1e-32	AtGRF8 (GROWTH-REGULATING FACTOR 8) [Arabidopsis thaliana] emb|CAB51658.1| putative protein [Arabidopsis thaliana]
GUCAAGUUCUUUC-GACACCUU							2e-25	AtGRF1 (GROWTH-REGULATING FACTOR 1) [Arabidopsis thaliana] gb|AAC32431.1| unknown protein [Arabidopsis thaliana] gb|AAM52876.1| transcription activator [Arabidopsis thaliana]
5' CCGUUCAAGAAAGCCUGUGGAA 3'	TC107315	-	3	0.908	50-71	+3	2e-50	hypothetical protein [Vitis vinifera]
| ||||||||||| ||||||||							3e-29	unnamed protein product [Vitis vinifera]
GUCAAGUUCUUUC-GACACCUU							2e-18	unnamed protein product [Vitis vinifera]
5' CCGUUCAAGAAAGCCUGUGGAA 3'	ES838256	-	3	0.908	340-361	+2	1e-106	unnamed protein product [Vitis vinifera]
| ||||||||||| ||||||||							1e-57	hypothetical protein SBB1_21t00001 [Solanum bulbocastanum]
GUCAAGUUCUUUC-GACACCUU							1e-57	hypothetical protein SBB1_14t00021 [Solanum bulbocastanum]
5' CCGUUCAAGAAAGCCUGUGGAA 3'	TC121376	-	3	0.908	367-388	+2	3e-53	unnamed protein product [Vitis vinifera]
| ||||||||||| ||||||||							1e-51	AtGRF5 (GROWTH-REGULATING FACTOR 5) [Arabidopsis thaliana] gb|AAM52880.1| transcription activator [Arabidopsis thaliana]
GUCAAGUUCUUUC-GACACCUU							1e-51	unnamed protein product [Arabidopsis thaliana]
5' CCGUUCAAGAAAGCAUGUGGAA 3'	ES837950	-	3	0.912	360-381	+1	2e-42	unnamed protein product [Vitis vinifera]
| |||||||||||| |||||||							3e-39	AtGRF5 (GROWTH-REGULATING FACTOR 5) [Arabidopsis thaliana] gb|AAM52880.1| transcription activator [Arabidopsis thaliana]
GUCAAGUUCUUUCG-ACACCUU							3e-39	unnamed protein product [Arabidopsis thaliana]
5' CCGUUCAAGAAAGCAUGUGGAA 3'	DR463814	-	3	0.912	139-160	+2	2e-18	hypothetical protein SBB1_14t00021 [Solanum bulbocastanum]
| |||||||||||| |||||||							8e-18	hypothetical protein SBB1_21t00001 [Solanum bulbocastanum]
GUCAAGUUCUUUCG-ACACCUU							1e-17	unnamed protein product [Vitis vinifera]
5' CCGUUCAAGAAAGCCUGUGGAA 3'	TC112397	-	3	0.908	407-428	+3	4e-28	hypothetical protein OsJ_011944 [Oryza sativa (japonica cultivar-group)]
| ||||||||||| ||||||||							4e-28	hypothetical protein OsI_012973 [Oryza sativa (indica cultivar-group)]
GUCAAGUUCUUUC-GACACCUU							4e-28	putative transcription activator [Oryza sativa (japonica cultivar-group)]
5' CCGUUCAAGAAAGCCUGUGGAA 3'	TC97486	-	3	0.908	622-643	+2	3e-86	unnamed protein product [Vitis vinifera]
| ||||||||||| ||||||||							3e-66	unnamed protein product [Vitis vinifera]
GUCAAGUUCUUUC-GACACCUU							3e-66	unnamed protein product [Vitis vinifera]
5' CCGUUCAAGAAAGCCUGUGGAA 3'	DR455380	-	3	0.908	122-143	+3	7e-20	GRL1 [Arabidopsis thaliana] gb|ACB31208.1| GRL1 [Arabidopsis thaliana] gb|ACB31209.1| GRL1 [Arabidopsis thaliana] gb|ACB31210.1| GRL1 [Arabidopsis thaliana] gb|ACB31211.1| GRL1 [Arabidopsis thaliana] gb|ACB31212.1| GRL1 [Arabidopsis thaliana] gb|ACB31213.1| GRL1 [Arabidopsis thaliana] gb|ACB31214.1| GRL1 [Arabidopsis thaliana] gb|ACB31215.1| GRL1 [Arabidopsis thaliana] gb|ACB31216.1| GRL1 [Arabid…
| ||||||||||| ||||||||							7e-20	unnamed protein product [Vitis vinifera]
GUCAAGUUCUUUC-GACACCUU							7e-20	hypothetical protein [Vitis vinifera]
5' CCGUUCAAGAAAGCCUGUGGAA 3'	BF274373	-	3	0.908	241-262	+2	5e-38	unnamed protein product [Vitis vinifera]
| ||||||||||| ||||||||							5e-35	AtGRF5 (GROWTH-REGULATING FACTOR 5) [Arabidopsis thaliana] gb|AAM52880.1| transcription activator [Arabidopsis thaliana]
GUCAAGUUCUUUC-GACACCUU							5e-35	unnamed protein product [Arabidopsis thaliana]
5' CCGUUCAAGAAAGCCUGUGGAA 3'	BF274417	-	3	0.908	236-257	+3	4e-41	unnamed protein product [Vitis vinifera]
| ||||||||||| ||||||||							9e-39	AtGRF5 (GROWTH-REGULATING FACTOR 5) [Arabidopsis thaliana] gb|AAM52880.1| transcription activator [Arabidopsis thaliana]
GUCAAGUUCUUUC-GACACCUU							9e-39	unnamed protein product [Arabidopsis thaliana]
miR397 Length:21
5' CAUCAAUGCUGCACUUAAUGA 3'	TC85573	-	1.5	0.889	721-741	+2	1e-151	unnamed protein product [Vitis vinifera]
||||||o||||||||o|||||							1e-147	diphenol oxidase
GUAGUUGCGACGUGAGUUACU							1e-142	IRX12/LAC4 (laccase 4); copper ion binding / oxidoreductase [Arabidopsis thaliana] sp|O80434.2|LAC4_ARATH Laccase-4 precursor (Benzenediol:oxygen oxidoreductase 4) (Urishiol oxidase 4) (Diphenol oxidase 4) (Protein IRREGULAR XYLEM 12) gb|AAK96573.1| At2g38080/T8P21. [Arabidopsis thaliana] gb|AAL36080.1| At2g38080/T8P21. [Arabidopsis thaliana] gb|AAL38363.1| putative diphenol oxidase [Arabidopsis …
5' CAUCAAUGCUGCACUUAAUGA 3'	TC128589	-	1.5	0.889	140-160	+3	1e-175	laccase [Populus trichocarpa]
||||||o||||||||o|||||							1e-174	laccase [Populus trichocarpa]
GUAGUUGCGACGUGAGUUACU							1e-174	diphenol oxidase
5' AAUCAACGCUGCACUCAAUGA 3'	TC106480	-	1	0.956	184-204	+2	1e-120	laccase [Populus trichocarpa]
||||||||||||||||||||							1e-119	diphenol oxidase
GUAGUUGCGACGUGAGUUACU							1e-118	laccase [Populus trichocarpa]
5' AAUCAACGCUGCACUCAAUGA 3'	TC117384	-	1	0.956	755-775	+2	1e-162	unnamed protein product [Vitis vinifera]
||||||||||||||||||||							1e-161	diphenol oxidase
GUAGUUGCGACGUGAGUUACU							1e-150	IRX12/LAC4 (laccase 4); copper ion binding / oxidoreductase [Arabidopsis thaliana] sp|O80434.2|LAC4_ARATH Laccase-4 precursor (Benzenediol:oxygen oxidoreductase 4) (Urishiol oxidase 4) (Diphenol oxidase 4) (Protein IRREGULAR XYLEM 12) gb|AAK96573.1| At2g38080/T8P21. [Arabidopsis thaliana] gb|AAL36080.1| At2g38080/T8P21. [Arabidopsis thaliana] gb|AAL38363.1| putative diphenol oxidase [Arabidopsis …
5' AAUCAAUGCUGCACUUAAUGA 3'	DW224951	-	2.5	0.844	240-260	+1	1e-114	unnamed protein product [Vitis vinifera]
|||||o||||||||o|||||							1e-114	laccase [Populus trichocarpa]
GUAGUUGCGACGUGAGUUACU							1e-113	hypothetical protein [Vitis vinifera]
5' AAUCAAUGCUGCACUUAAUGA 3'	TC87135	-	2.5	0.844	732-752	+1	1e-138	unnamed protein product [Vitis vinifera]
|||||o||||||||o|||||							1e-137	hypothetical protein [Vitis vinifera]
GUAGUUGCGACGUGAGUUACU							1e-134	laccase [Populus trichocarpa]
5' CAUCAACGCUGCACUGAAUGA 3'	TC92385	-	2	0.886	695-715	+3	1e-131	unnamed protein product [Vitis vinifera]
||||||||||||||| |||||							1e-116	unnamed protein product [Vitis vinifera]
GUAGUUGCGACGUGAGUUACU							1e-114	diphenol oxidase
5' CAUCAACGCUGCACUGAAUGA 3'	TC128509	-	2	0.886	737-757	+3	0	laccase-like protein [Arabidopsis thaliana]
||||||||||||||| |||||							0	Laccase-16 precursor (Benzenediol:oxygen oxidoreductase 16) (Urishiol oxidase 16) (Diphenol oxidase 16)
GUAGUUGCGACGUGAGUUACU							0	unknown [Arabidopsis thaliana]
5' AGUCAAUGCUGCACUCAACGA 3'	TC83502	-	4	0.794	770-790	+3	1e-124	unnamed protein product [Vitis vinifera]
o||||o||||||||||| ||							1e-121	unnamed protein product [Vitis vinifera]
GUAGUUGCGACGUGAGUUACU							1e-121	unnamed protein product [Vitis vinifera]
5' CA-CAAUGCUGCGCUCGAUGG 3'	TC124595	+	4	0.781	287-306	-2	2e-24	unnamed protein product [Vitis vinifera]
|| |||o|||||o|||o|||o							2e-24	hypothetical protein [Vitis vinifera]
GUAGUUGCGACGUGAGUUACU							7e-23	MGD2 (monogalactosyldiacylglycerol synthase 2); 1,2-diacylglycerol 3-beta-galactosyltransferase/ transferase, transferring glycosyl groups [Arabidopsis thaliana] emb|CAA04005.1| monogalactosyldiacylglycerol synthase [Arabidopsis thaliana]
5' CA-CAAUGCUGCGCUCGAUGG 3'	TC81721	-	4	0.781	1061-1080	+2	9e-98	unnamed protein product [Vitis vinifera]
|| |||o|||||o|||o|||o							2e-97	hypothetical protein [Vitis vinifera]
GUAGUUGCGACGUGAGUUACU							6e-93	unknown [Populus trichocarpa]
5' CA-CAAUGCUGCGCUCGAUGG 3'	TC95438	-	4	0.781	1144-1163	+2	2e-82	unnamed protein product [Vitis vinifera]
|| |||o|||||o|||o|||o							4e-82	hypothetical protein [Vitis vinifera]
GUAGUUGCGACGUGAGUUACU							7e-80	unknown [Populus trichocarpa]
5' CAUCAACACUGCACUGAAUGA 3'	TC81358	-	3	0.736	700-720	+2	1e-140	diphenol oxidase
||||||| ||||||| |||||							1e-137	unnamed protein product [Vitis vinifera]
GUAGUUGCGACGUGAGUUACU							1e-130	IRX12/LAC4 (laccase 4); copper ion binding / oxidoreductase [Arabidopsis thaliana] sp|O80434.2|LAC4_ARATH Laccase-4 precursor (Benzenediol:oxygen oxidoreductase 4) (Urishiol oxidase 4) (Diphenol oxidase 4) (Protein IRREGULAR XYLEM 12) gb|AAK96573.1| At2g38080/T8P21. [Arabidopsis thaliana] gb|AAL36080.1| At2g38080/T8P21. [Arabidopsis thaliana] gb|AAL38363.1| putative diphenol oxidase [Arabidopsis …
miR399 Length:21
5' ACGGGCAAAUCAUCUUUGGCA 3'	TC86856	-	4	0.781	536-556	+1	1e-118	MYB transcription factor [Hevea brasiliensis]
|||||||||| o||||||||							1e-118	unknown [Hevea brasiliensis]
GGCCCGUUUAGAGGAAACCGU							1e-117	MYB transcription factor [Hevea brasiliensis]
5' CGGGGCAAAAUUUUCUUUGGCA 3'	TC120094	+	4	0.743	213-234	+2	1e-101	transport inhibitor response 1 [Gossypium hirsutum]
| |||| ||||o|o||||||||							5e-85	TIR1 (TRANSPORT INHIBITOR RESPONSE 1); ubiquitin-protein ligase [Arabidopsis thaliana] sp|Q570C0.2|TIR1_ARATH Protein TRANSPORT INHIBITOR RESPONSE 1 (F-box/LRR-repeat protein 1) pdb|2P1M|B Chain B, Tir1-Ask1 Complex Structure pdb|2P1N|B Chain B, Mechanism Of Auxin Perception By The Tir1 Ubiqutin Ligase pdb|2P1N|E Chain E, Mechanism Of Auxin Perception By The Tir1 Ubiqutin Ligase pdb|2P1O|B Chain …
GGCCCG-UUUAGAGGAAACCGU							2e-82	unnamed protein product [Vitis vinifera]
miR408 Length:21
5' GCUAGGGGAGAGGCAGUGCUAU 3'	TC99615	-	3	0.931	606-627	+2	3e-30	unnamed protein product [Vitis vinifera]
||o||||o||||||||||| ||							3e-30	hypothetical protein [Vitis vinifera]
CGGUCCCUUCUCCGUCACG-UA							3e-29	putative uclacyanin 3 [Oryza sativa Japonica Group] gb|EAY86924.1| hypothetical protein OsI_008157 [Oryza sativa (indica cultivar-group)] gb|EAZ24035.1| hypothetical protein OsJ_007518 [Oryza sativa (japonica cultivar-group)]
5' GCUAGGGGAGAGGCAGUGCUAU 3'	TC94621	-	3	0.931	595-616	+3	3e-30	unnamed protein product [Vitis vinifera]
||o||||o||||||||||| ||							3e-30	hypothetical protein [Vitis vinifera]
CGGUCCCUUCUCCGUCACG-UA							3e-29	putative uclacyanin 3 [Oryza sativa Japonica Group] gb|EAY86924.1| hypothetical protein OsI_008157 [Oryza sativa (indica cultivar-group)] gb|EAZ24035.1| hypothetical protein OsJ_007518 [Oryza sativa (japonica cultivar-group)]
5' GCGCAGGGAAGGGGCAGUGCAA 3'	DW502978	-	3	0.962	60-81	+3	5e-41	unnamed protein product [Vitis vinifera]
|| ||||||||o|||||||||							8e-39	unnamed protein product [Vitis vinifera]
CG-GUCCCUUCUCCGUCACGUA							2e-35	basic blue copper protein [Cicer arietinum]
5' GCGCAGGGAAGGGGCAGUGCAA 3'	TC110410	-	3	0.962	60-81	+3	6e-45	unnamed protein product [Vitis vinifera]
|| ||||||||o|||||||||							9e-43	unnamed protein product [Vitis vinifera]
CG-GUCCCUUCUCCGUCACGUA							2e-39	basic blue copper protein [Cicer arietinum]
5' GCGCAGGGAAGGGGCAGUGCAA 3'	DW502979	+	3	0.962	48-69	-3	8e-41	unnamed protein product [Vitis vinifera]
|| ||||||||o|||||||||							1e-38	unnamed protein product [Vitis vinifera]
CG-GUCCCUUCUCCGUCACGUA							3e-35	basic blue copper protein [Cicer arietinum]
5' GCUAGGAGAGAGGCAGUGCUAU 3'	EV498972	-	4	0.804	587-608	+1	2e-30	unnamed protein product [Vitis vinifera]
||o||| o||||||||||| ||							2e-30	hypothetical protein [Vitis vinifera]
CGGUCCCUUCUCCGUCACG-UA							2e-29	putative uclacyanin 3 [Oryza sativa Japonica Group] gb|EAY86924.1| hypothetical protein OsI_008157 [Oryza sativa (indica cultivar-group)] gb|EAZ24035.1| hypothetical protein OsJ_007518 [Oryza sativa (japonica cultivar-group)]
5' GACAGGGAAGAGGCAGUUGCAA 3'	TC125263	-	4	0.864	35-56	+3	3e-31	unnamed protein product [Vitis vinifera]
| |||||||||||||| ||||						+3	1e-29	copper P1B-ATPase [Glycine max]
CGGUCCCUUCUCCGUC-ACGUA						+1	2e-29	HMA8/PAA2 (P-TYPE ATPASE OF ARABIDOPSIS 2); ATPase, coupled to transmembrane movement of ions, phosphorylative mechanism / copper ion transmembrane transporter [Arabidopsis thaliana] ref|NP_001031920.1| HMA8/PAA2 (P-TYPE ATPASE OF ARABIDOPSIS 2); ATPase, coupled to transmembrane movement of ions, phosphorylative mechanism [Arabidopsis thaliana]
5' GACAGGGAAGAGGCAGUUGCAA 3'	CO088887	-	4	0.864	475-496	+1	1e-111	copper P1B-ATPase [Glycine max]
| |||||||||||||| ||||							1e-105	unnamed protein product [Vitis vinifera]
CGGUCCCUUCUCCGUC-ACGUA							1e-101	HMA8/PAA2 (P-TYPE ATPASE OF ARABIDOPSIS 2); ATPase, coupled to transmembrane movement of ions, phosphorylative mechanism / copper ion transmembrane transporter [Arabidopsis thaliana] ref|NP_001031920.1| HMA8/PAA2 (P-TYPE ATPASE OF ARABIDOPSIS 2); ATPase, coupled to transmembrane movement of ions, phosphorylative mechanism [Arabidopsis thaliana]
5' GCGCAGGGAAGUGGCAGUGCAA 3'	TC125308	-	4	0.878	57-78	+3	1e-43	unnamed protein product [Vitis vinifera]
|| |||||||| |||||||||							9e-40	basic blue copper protein [Cicer arietinum]
CG-GUCCCUUCUCCGUCACGUA							1e-38	unnamed protein product [Vitis vinifera]
5' GCCAGGAUAGAGGCAGUGCUU 3'	TC124087	-	4	0.798	903-923	+2	1e-71	blue copper-like protein [Gossypium hirsutum]
|||||| ||||||||||| |							3e-38	unknown [Populus trichocarpa]
CGGUCCCUUCUCCGUCACGUA							7e-38	Blue copper protein precursor emb|CAA80963.1| blue copper protein [Pisum sativum] prf||2115352A blue Cu protein
miR2948 Length:22
5' GUUCUUGCUCAACUCUUUCACC 3'	TC105206	-	4	0.771	441-462			UNKNOWN
o|||||||o|||||||oo|||
UAAGAACGGGUUGAGAGGGUGU
5' CUUUUUGUCUCAACUCUCCCACU 3'	TC125400	-	4	0.837	885-907	+2	1e-22	unnamed protein product [Vitis vinifera]
||o||| |o||||||||||||							3e-22	predicted protein [Populus trichocarpa] gb|EEE88560.1| predicted protein [Populus trichocarpa]
UAAGAAC-GGGUUGAGAGGGUGU							4e-21	conserved hypothetical protein [Ricinus communis]
5' AUCCUUGCCCAACUCUCUC-CA 3'	ES815756	-	4	0.732	660-680	+2	1e-83	sucrose synthase [Citrus unshiu]
|| ||||||||||||||o| ||							3e-82	sucrose synthase [Citrus unshiu]
UAAGAACGGGUUGAGAGGGUGU							4e-64	sucrose synthase [Gossypium hirsutum]
5' CUUUUU-CCCAACUCUCCCACC 3'	DT467322	-	3.5	0.736	259-279			UNKNOWN
||o|| ||||||||||||||
UAAGAACGGGUUGAGAGGGUGU
5' AUACUUAACCAACUCUCCCACA 3'	ES798923	-	3	0.724	565-586	+3	3e-16	predicted protein [Populus trichocarpa] gb|EEE82879.1| predicted protein [Populus trichocarpa]
|| ||| ||||||||||||||							5e-16	glucose-methanol-choline (gmc) oxidoreductase, putative [Ricinus communis]
UAAGAACGGGUUGAGAGGGUGU							2e-14	glucose-methanol-choline (GMC) oxidoreductase family protein [Arabidopsis thaliana] gb|AAU05540.1| At1g12570 [Arabidopsis thaliana]
miR472/482-3'/1448 Length:22
5' GGAAUGGGUGGCGUAGGUAAGA 3'	NP673173	-	4	0.708	1-22	1	2e-98	NBS-type resistance protein [Gossypium barbadense]
|| |||||||| |||||o||||						1	2e-74	NBS-type resistance protein [Gossypium barbadense]
CCGUACCCACCUCAUCCGUUCU						1	2e-73	NBS-type resistance protein [Gossypium barbadense]
miR530 Length:21
5' GGAGGUGGAGGUGUAAAUGCU 3'	TC127531	-	3.5	0.821	194-214	+2	1e-141	unnamed protein product [Vitis vinifera]
|o||||| |||||o||||||							1e-134	basic helix-loop-helix, putative, expressed [Oryza sativa (japonica cultivar-group)]
CUUCCACGUCCACGUUUACGU							1e-132	basic helix-loop-helix (bHLH) family protein [Arabidopsis thaliana] emb|CAB81914.1| putative protein [Arabidopsis thaliana]
5' CCGGGUUCAGGUGCAAAUGCG 3'	DW494110	-	4	0.723	524-544	+1	2e-49	unnamed protein product [Vitis vinifera]
o||| |||||||||||||o							7e-47	transcription factor C2H2 [Lotus japonicus]
CUUCCACGUCCACGUUUACGU							1e-37	zinc finger (AN1-like) family protein [Arabidopsis thaliana] sp|Q9ZNU9|SAP3_ARATH Zinc finger A20 and AN1 domain-containing stress-associated protein 3 (AtSAP3) gb|AAC73042.1| putative zinc finger protein [Arabidopsis thaliana] gb|AAL62446.1| putative zinc finger protein [Arabidopsis thaliana] gb|AAM15188.1| putative zinc finger protein [Arabidopsis thaliana] gb|AAM62490.1| putative zinc finger p…
5' CCGGGUUCAGGUGCAAAUGCG 3'	TC107780	-	4	0.723	520-540	+3	2e-49	unnamed protein product [Vitis vinifera]
o||| |||||||||||||o							7e-47	transcription factor C2H2 [Lotus japonicus]
CUUCCACGUCCACGUUUACGU							1e-37	zinc finger (AN1-like) family protein [Arabidopsis thaliana] sp|Q9ZNU9|SAP3_ARATH Zinc finger A20 and AN1 domain-containing stress-associated protein 3 (AtSAP3) gb|AAC73042.1| putative zinc finger protein [Arabidopsis thaliana] gb|AAL62446.1| putative zinc finger protein [Arabidopsis thaliana] gb|AAM15188.1| putative zinc finger protein [Arabidopsis thaliana] gb|AAM62490.1| putative zinc finger p…
5' CCGGGUUCAGGUGCAAAUGCG 3'	EX166407	-	4	0.723	221-241	+1	9e-27	unnamed protein product [Vitis vinifera]
o||| |||||||||||||o							4e-26	transcription factor C2H2 [Lotus japonicus]
CUUCCACGUCCACGUUUACGU							4e-26	zinc finger (AN1-like) family protein [Arabidopsis thaliana] sp|Q9SJM6|SAP4_ARATH Zinc finger A20 and AN1 domain-containing stress-associated protein 4 (AtSAP4) gb|AAD21434.1| expressed protein [Arabidopsis thaliana] gb|AAM64415.1| zinc finger-like protein [Arabidopsis thaliana] gb|ABI49428.1| At2g36320 [Arabidopsis thaliana]
5' GCAGGUGCUGGUGCAAAUGCC 3'	CO129875	-	4	0.764	249-269	+3	1e-119	unknown protein [Arabidopsis thaliana]
| |||||| |||||||||||							1e-118	AT5g63200/MDC12_17 [Arabidopsis thaliana] gb|AAO23592.1| At5g63200/MDC12_17 [Arabidopsis thaliana]
CUUCCACGUCCACGUUUACGU							1e-118	tetratricopeptide repeat (TPR)-containing protein [Arabidopsis thaliana] dbj|BAD44219.1| unknown protein [Arabidopsis thaliana] dbj|BAD44232.1| unknown protein [Arabidopsis thaliana]
miR535 Length:21
5' AUGUGUUCUUUCUUGUUGUCC 3'	AJ514103	+	4	0.74	325-345			UNKNOWN
|o|||o|||o|||o||||||
UGCACGAGAGAGAGCAACAGU
5' ACGUGCUCUCUCUCUUCUGUCA 3'	TC115843	-	4	0.864	1236-1257	+1	6e-41	hypothetical protein [Vitis vinifera]
|||||||||||||| | |||||							6e-41	unnamed protein product [Vitis vinifera]
UGCACGAGAGAGAGCA-ACAGU							7e-35	hypothetical protein OsJ_021683 [Oryza sativa (japonica cultivar-group)]
5' ACGUGCUCUCUCUCUUCUGUCA 3'	TC125983	-	4	0.864	644-665	+3	7e-92	unnamed protein product [Vitis vinifera]
|||||||||||||| | |||||							1e-50	Squamosa promoter-binding-like protein 7 emb|CAH67152.1| OSIGBa0122F23.9 [Oryza sativa (indica cultivar-group)]
UGCACGAGAGAGAGCA-ACAGU							1e-50	Os04g0551500 [Oryza sativa (japonica cultivar-group)] sp|Q7XT42.2|SPL7_ORYSJ Squamosa promoter-binding-like protein 7 emb|CAD41588.1| OSJNBb0034G17.20 [Oryza sativa (japonica cultivar-group)] emb|CAE01683.2| OSJNBa0010H02.3 [Oryza sativa (japonica cultivar-group)] dbj|BAF15411.1| Os04g0551500 [Oryza sativa (japonica cultivar-group)]
5' ACGUGCUCUCUCUCUUCUGUCA 3'	DR462234	-	4	0.864	581-602	+2	3e-46	hypothetical protein [Vitis vinifera]
|||||||||||||| | |||||							8e-41	Squamosa promoter-binding-like protein 12 gb|EAZ02276.1| hypothetical protein OsI_023508 [Oryza sativa (indica cultivar-group)]
UGCACGAGAGAGAGCA-ACAGU							1e-40	Os06g0703500 [Oryza sativa (japonica cultivar-group)] sp|Q5Z818.1|SPL12_ORYSJ Squamosa promoter-binding-like protein 12 dbj|BAD54038.1| squamosa promoter binding protein 2-like [Oryza sativa Japonica Group] dbj|BAF20413.1| Os06g0703500 [Oryza sativa (japonica cultivar-group)]
miR827 Length:21
5' UGUUUGUUGAUGGUCAUCUAA 3'	CO088990	-	0	1	599-619			UNKNOWN
|||||||||||||||||||||
ACAAACAACUACCAGUAGAUU
miR828 Length:22
5' UGGAAUUCUCAUUUGAGCAAGA 3'	TC85900	-	1.5	0.848	359-380	+2	1e-104	MYB-like DNA-binding domain protein [Gossypium hirsutum]
|o|||| |||||||||||||||							1e-103	myb-like transcription factor Myb 3 [Gossypium hirsutum]
AUCUUAUGAGUAAACUCGUUCU							1e-100	myb-like transcription factor Myb 3 [Gossypium hirsutum]
5' UGGAAUACUCAUUUGAGGAAGA 3'	DV437953	-	2.5	0.851	210-231	+3	1e-81	MYB family transcription factor [Gossypium hirsutum]
|o||||||||||||||| ||||							5e-80	myb family transcription factor 109 [Gossypium arboreum]
AUCUUAUGAGUAAACUCGUUCU							1e-79	transcription factor myb109 [Gossypium hirsutum]
5' UGGAACGCUCAUUUGAGCAGGA 3'	DW510841	-	3	0.879	83-104	+2	1e-15	MYB-like DNA-binding domain protein [Gossypium hirsutum]
|o||| o||||||||||||o||							3e-14	ATMYB12/MYB12 (MYB DOMAIN PROTEIN 12); DNA binding / transcription activator/ transcription factor [Arabidopsis thaliana] sp|O22264|MYB12_ARATH Transcription factor MYB12 (Myb-related protein 12) (AtMYB12) gb|AAC62864.1| myb family transcription factor [Arabidopsis thaliana] gb|AAL31213.1| At2g47460/T30B22.24 [Arabidopsis thaliana] gb|AAM98331.1| At2g47460/T30B22.24 [Arabidopsis thaliana] gb|AAS1…
AUCUUAUGAGUAAACUCGUUCU							3e-14	putative transcription factor [Arabidopsis thaliana]
5' GAGAGUAUGCAUUUGAGCAAGA 3'	ES805465	-	3	0.795	393-414	+2	3e-91	ATK3 (ARABIDOPSIS THALIANA KINESIN 3); microtubule motor [Arabidopsis thaliana] sp|P46875|ATK3_ARATH Kinesin-3 (Kinesin-like protein C) dbj|BAA04674.1| heavy chain polypeptide of kinesin-like protein [Arabidopsis thaliana] gb|AAO24588.1| At5g54670 [Arabidopsis thaliana] dbj|BAF00095.1| heavy chain polypeptide of kinesin like protein [Arabidopsis thaliana]
|||o||o |||||||||||||							3e-91	kinesin-like protein [Arabidopsis thaliana]
AUCUUAUGAGUAAACUCGUUCU							2e-86	hypothetical protein [Vitis vinifera]
5' UGGAAUAGUCAUUUGAGGAAGA 3'	TC80980	-	3.5	0.73	409-430	+1	1e-117	myb family transcription factor 109 [Gossypium arboreum]
|o||||| ||||||||| ||||							1e-113	transcription factor myb109 [Gossypium hirsutum]
AUCUUAUGAGUAAACUCGUUCU							1e-112	MYB family transcription factor [Gossypium hirsutum]
5' UGGAACACUCAUUUGAGCAAAA 3'	TC93283	-	3.5	0.739	348-369	+3	9e-54	unnamed protein product [Vitis vinifera]
|o||| |||||||||||||| |							9e-54	hypothetical protein [Vitis vinifera]
AUCUUAUGAGUAAACUCGUUCU							5e-52	unnamed protein product [Vitis vinifera]
5' UGGAAUAGUCAUUUGAGGAAGA 3'	NP869199	-	3.5	0.73	364-385	+1	1e-129	transcription factor myb109 [Gossypium hirsutum]
|o||||| ||||||||| ||||							1e-113	myb family transcription factor 109 [Gossypium arboreum]
AUCUUAUGAGUAAACUCGUUCU							1e-109	MYB family transcription factor [Gossypium hirsutum]
miR894 Length:20
5' UGGUGUACUCGAUGUGAAGC 3'	TC88624	-	4	0.744	519-538	+1	6e-43	unnamed protein product [Vitis vinifera]
||||| ||o|||o|||||o|							4e-40	unknown [Populus trichocarpa]
ACCACUUGGGCUGCACUUUG							3e-33	unknown protein [Arabidopsis thaliana] ref|NP_850425.1| unknown protein [Arabidopsis thaliana] gb|AAC31842.1| hypothetical protein [Arabidopsis thaliana] gb|AAM14880.1| hypothetical protein [Arabidopsis thaliana] dbj|BAF00536.1| hypothetical protein [Arabidopsis thaliana]
5' UGGUGUACUCGAUGUGAAGC 3'	TC124254	-	4	0.744	487-506	+2	2e-35	unnamed protein product [Vitis vinifera]
||||| ||o|||o|||||o|							2e-33	unknown [Populus trichocarpa]
ACCACUUGGGCUGCACUUUG							5e-26	unknown protein [Arabidopsis thaliana] ref|NP_850425.1| unknown protein [Arabidopsis thaliana] gb|AAC31842.1| hypothetical protein [Arabidopsis thaliana] gb|AAM14880.1| hypothetical protein [Arabidopsis thaliana] dbj|BAF00536.1| hypothetical protein [Arabidopsis thaliana]
5' CGGUGAAUCCGAGGUGAAAC 3'	TC99834	-	4	0.836	283-302	+2	5e-15	unknown [Populus trichocarpa]
||||||o|||| |||||||							3e-14	unknown [Populus trichocarpa]
ACCACUUGGGCUGCACUUUG							5e-08	RALFL27 (RALF-LIKE 27) [Arabidopsis thaliana] dbj|BAB01973.1| unnamed protein product [Arabidopsis thaliana]
5' UGGUAGCACCUGACGUGGAAC 3'	TC87776	-	4	0.783	122-142	+1	5e-82	RD20 (RESPONSIVE TO DESSICATION 20); calcium ion binding [Arabidopsis thaliana] gb|AAB80656.1| RD20 protein [Arabidopsis thaliana] dbj|BAB16823.1| RD20 protein [Arabidopsis thaliana] gb|AAL32739.1| putative Ca2+-binding EF-hand protein [Arabidopsis thaliana] gb|AAL36320.1| putative calcium-binding EF-hand protein [Arabidopsis thaliana] gb|AAM13320.1| putative Ca2+-binding EF-hand protein [Arabido…
|||| | |||o||||||o|||							5e-79	Os04g0511200 [Oryza sativa (japonica cultivar-group)] emb|CAA61981.1| EFA27 for EF hand, abscisic acid, 27kD [Oryza sativa (indica cultivar-group)] emb|CAE03383.1| OSJNBa0004N05.7 [Oryza sativa (japonica cultivar-group)] dbj|BAF15205.1| Os04g0511200 [Oryza sativa (japonica cultivar-group)] emb|CAH68004.1| OSIGBa0157K09-H0214G12.15 [Oryza sativa (indica cultivar-group)] gb|EAY94821.1| hypothetical…
ACCA-CUUGGGCUGCACUUUG							9e-79	unnamed protein product [Vitis vinifera]
miR2947 Length:22
5' CUGCAGUCAUGGGCACGGUUUC 3'	CO105636	-	3.5	0.905	432-453	+1	3e-26	hypothetical protein [Vitis vinifera]
||o|||||||||||||||| |							2e-24	RecName: Full=Serine/threonine protein phosphatase 7 long form homolog gb|AAF79521.1|AC023673_9 F21D18.16 [Arabidopsis thaliana]
GAUGUCAGUACCCGUGCCAUAU							4e-24	unnamed protein product [Vitis vinifera]
miR2949 Length:22
5' UCGGCAAAUCCAGUUCAAAAGA 3'	TC122788	-	1	0.974	1650-1671			UNKNOWN [possible MIRnovel2 precursor]
|||||||||||||||||||||
AGCCGUUUAGGUCAAGUUUUCA
5' UCGGCAAAUCCAGUUCAAAAGA 3'	CO089018	+	1	0.974	624-645			UNKNOWN [possible MIRnovel2 precursor]
|||||||||||||||||||||
AGCCGUUUAGGUCAAGUUUUCA
5' UAUGCAAAUCCAGUUCAAAAGA 3'	CO129605	-	3	0.779	274-295			UNKNOWN
| ||||||||||||||||||
AGCCGUUUAGGUCAAGUUUUCA
5' UAUGCAAGUCCAGUUCAAAAGA 3'	CO075720	-	3.5	0.779	377-398			UNKNOWN
| ||||o|||||||||||||
AGCCGUUUAGGUCAAGUUUUCA
5' UCGGGAAAUUCCAGCUCAAAAGU 3'	TC101917	-	4	0.729	125-147	+3	4e-90	Endosomal P24A protein precursor, putative [Ricinus communis]
|||| ||| ||||| ||||||||							8e-89	PREDICTED: hypothetical protein [Vitis vinifera] emb|CAO67724.1| unnamed protein product [Vitis vinifera]
AGCCGUUU-AGGUCAAGUUUUCA							8e-89	hypothetical protein [Vitis vinifera]
miR2950 Length:21
5' UUUUUCAUUCCCUGCACACCU 3'	BM358577	-	4	0.767	11-31			UNKNOWN
| ||o||oo|||||||||||
AUAAGGUGGGGGACGUGUGGU
5' AAUUUAACCCCCCUGCACACCA 3'	ES811669	-	3.5	0.811	1053-1074	+1	3e-55	PREDICTED: hypothetical protein [Vitis vinifera] emb|CAO21161.1| unnamed protein product [Vitis vinifera]
|||o | ||||||||||||||							3e-55	hypothetical protein [Vitis vinifera]
AUAAGGU-GGGGGACGUGUGGU							6e-47	predicted protein [Populus trichocarpa] gb|EEE94087.1| predicted protein [Populus trichocarpa]
5' UAUUACCCCUCCUGCACACCU 3'	ES796460	-	4	0.731	458-478	+1	3e-55	unnamed protein product [Vitis vinifera]
|||| | ||o||||||||||							3e-55	hypothetical protein [Vitis vinifera]
AUAAGGUGGGGGACGUGUGGU							6e-47	predicted protein [Populus trichocarpa] gb|EEE94087.1| predicted protein [Populus trichocarpa]
5' UGCCCCGCCCCCUGCACACCC 3'	ES793451	-	4	0.874	450-470	+1	4e-52	leucoanthoxyanidin dioxygenase [Gossypium hirsutum]
|o ||o|||||||||||||							4e-52	gibberellin 3-hydroxylase 1 [Gossypium hirsutum] gb|ABM64801.1| anthocyanidin synthase [Gossypium hirsutum]
AUAAGGUGGGGGACGUGUGGU							1e-44	anthocyanidin synthase [Dimocarpus longan]
5' UAAACC-CCCCUUGCACACCA 3'	TC85152	-	4	0.721	1232-1251	+1	1e-101	40S ribosomal protein SA (p40) dbj|BAA32821.1| P40-like protein [Daucus carota]
|| || ||||o|||||||||							1e-101	hypothetical protein [Vitis vinifera]
AUAAGGUGGGGGACGUGUGGU							1e-100	40S ribosomal protein SA (p40) gb|AAB82659.1| ribosome-associated protein p40 [Glycine max]
miRcand1 Length:22
5' CGGCCGUGAUUACUUGGUCCAA 3'	TC121013	+	3.5	0.82	110-131	-3	2e-16	transcription factor, putative [Ricinus communis]
||o|||||||||||o ||||||						-3	5e-15	NAC domain protein, IPR003441 [Populus trichocarpa] gb|EEE71520.1| NAC domain protein, IPR003441 [Populus trichocarpa]
GCUGGCACUAAUGAGACAGGUU						-3	9e-15	NAC domain protein, IPR003441 [Populus trichocarpa] gb|EEE97652.1| NAC domain protein, IPR003441 [Populus trichocarpa]
5' CGACCGUGAUU-CUCUCGUCCAA 3'	TC121756	-	4	0.871	172-193	2	1e-28	PREDICTED: hypothetical protein [Vitis vinifera]
||||||||||| |||| ||||||						2	6e-27	PREDICTED: hypothetical protein [Vitis vinifera]
GCUGGCACUAAUGAGA-CAGGUU						2	1e-25	PREDICTED: hypothetical protein [Vitis vinifera]
5' CGACCGUGAUU-CUCUCGUCCAA 3'	TC129167	+	4	0.871	122-143	-3	2e-27	PREDICTED: hypothetical protein [Vitis vinifera]
||||||||||| |||| ||||||						-3	2e-27	NAC domain protein, IPR003441 [Populus trichocarpa] gb|EEE99222.1| NAC domain protein, IPR003441 [Populus trichocarpa]
GCUGGCACUAAUGAGA-CAGGUU						-3	2e-27	hypothetical protein [Vitis vinifera]
