# Supplementary material for: Genome-wide analysis reveals rapid and dynamic changes in miRNA and siRNA sequence and expression during ovule and fiber development in allotetraploid cotton (Gossypium hirsutum L.)
Source: Genome Biol. 2009 Nov 4;10(11):R122. doi: 10.1186/gb-2009-10-11-r122 (PMC3091316; doi:10.1186/gb-2009-10-11-r122)
Supplement: Additional data file 4 — Differentially expressed miRNAs in cotton. [file gb-2009-10-11-r122-S4.XLS]

## Sheet: Sheet1
Additional data file 4. List of differentially expressed miRNAs in cotton
miR Probe Name	Probe Sequence	TM1_leaf	TM1_fiber	TM1_ovule	N1_ovule	P-value
ath_miR159a	TAGAGCTCCCTTCAATCCAAA	8103.4	3105.6	5031.9	5690.6	3.38e-07
ath_miR160a	TGGCATACAGGGAGCCAGGCA	1064.5	613.78	1180.1	1289.2	5.68e-07
ath_miR164a	TGCACGTGCCCTGCTTCTCCA	707.93	975.06	779.27	402.03	3.83e-11
ath_miR165a	GGGGGATGAAGCCTGGTCCGA	619.01	356.99	460.77	491.84	1.11e-05
ath_miR166a	GGGGAATGAAGCCTGGTCCGA	2320.2	689.56	1174.6	1397.9	2.21e-10
ath_miR167a	TAGATCATGCTGGCAGCTTCA	2988.4	1836.4	4436.4	3855.2	2.01e-08
ath_miR168a	TTCCCGACCTGCACCAAGCGA	374.86	231.79	300.15	270.24	1.11e-07
ath_miR172a	ATGCAGCATCATCAAGATTCT	432.45	458.31	853.85	737.32	1.11e-08
ath_miR159b	AAGAGCTCCCTTCAATCCAAA	8258.7	3013.7	5269.1	6013.4	5.07e-13
osa_miR166e	GGGGAATGAAGCCTGGTTCGA	798.66	363.31	458.18	546.69	1.56e-09
ath_miR167d	CCAGATCATGCTGGCAGCTTCA	3211.7	1644.8	3490.9	3500.4	7.09e-13
ath_miR172c	CTGCAGCATCATCAAGATTCT	523.29	878.42	2164.4	1134.1	1.79e-10
ath_miR390a	GGCGCTATCCCTCCTGAGCTT	884	1322.2	1287.2	960.14	0.00012424
ath_miR393a	GATCAATGCGATCCCTTTGGA	350.35	475.53	568.73	391.89	0.00014949
ath_miR397a	CATCAACGCTGCACTCAATGA	769.45	293.39	287.54	250.72	4.54e-12
ath_miR398a	AAGGGGTGACCTGAGAACACA	259.21	138.81	137.77	119.17	1.26e-10
ath_miR398b	CAGGGGTGACCTGAGAACACA	347.24	162.46	160.41	145.4	3.37e-11
osa_miR395t	GAGTTTCCCCAAACACTTCAC	149.39	194.21	385.06	158.76	3.99e-11
osa_miR397b	CATCAACGCTGCACTCAATAA	626.35	267.85	268.97	225.42	2.42e-10
osa_miR398b	CAGGGGCGACCTGAGAACACA	799.64	237.61	254.35	249.45	6.85e-12
ath_miR408	GCCAGGGAAGAGGCAGTGCAT	472.93	177.07	208.18	205.95	2.11e-13
ath_miR156g	TGTGCTCACTCTCTTCTGTCG	401.59	292.65	341.16	352.14	0.00047919
ath_miR159c	AGGAGCTCCCTTCAATCCAAA	2200.7	1004.7	1557.5	1749.5	0.00063249
ath_miR164c	CGCACGTGCCCTGCTTCTCCA	856.71	1116.1	876.06	474.44	9.7e-11
ath_miR167c	AAGATCATGCTGGCAGCTTAA	3279.9	2194.2	6406.8	4883	2.71e-12
ath_miR172e	ATGCAGCATCATCAAGATTCC	441.61	440.55	913.93	795.78	2e-11
mtr_miR156	TGTGCTCTCTCTCTTCTGTCA	679.04	536.27	569.42	556.63	0.00045799
sof_miR159a	CAGAGCTCCCTTCAATCCAAA	7827.8	2782.9	5199.7	5642.2	6.07e-10
osa_miR159c	TGGAGCTCCCTTCAATCCAAT	3785.6	1659.9	2887.2	2750.7	1.11e-06
osa_miR159d	CGGAGCTCCCTTCAATCCAAT	3825.8	1703.1	2773	2953.2	1.08e-07
osa_miR159e	AGGAGCTCCCTTCAATCCAAT	2831.4	1358.3	2222.9	2277.6	1.2e-06
osa_miR159f	TAGAGCTCCCTTCAATCCAAG	8373.3	3438.5	5580.7	6670.9	3.76e-10
osa_miR160e	CGGCATACAGGGAGCCAGGCA	1123.7	607.74	1257.3	1274.2	9.23e-08
osa_miR164c	TGCACGTACCCTGCTTCTCCA	479.15	721.47	473.22	251.63	7.39e-09
sbi_miR164b	AGCACGTGCCCTGCTTCTCCA	723.92	1036.2	778.51	411.2	4e-10
osa_miR164e	CTCACGTGCCCTGCTTCTCCA	1067.2	1246.6	969.22	568.63	1.07e-07
sbi_miR166e	AGGGATTGAAGCCTGGTCCGA	761.65	334.93	427.6	474.61	1.71e-07
sof_miR167a	CAGATCATGCTGGCAGCTTCA	3560.4	2254.6	5636	4614.3	7.29e-10
sof_miR168a	GTCCCGATCTGCACCAAGCGA	231.5	169.61	223.59	185.16	0.00077593
sbi_miR171b	GATATTGGCACGGCTCAATCA	1472.9	620.78	1015.2	1058.9	1.92e-13
sbi_miR172e	GTGCAGCATCATCAAGATTCA	256.67	291.64	506.68	383.25	1.65e-08
sbi_miR166f	GAGGAATGAAGCCTGGTCCGA	2270.9	671.96	1104.5	1329.4	2.22e-16
sof_miR408a	GCCAGGGAAGAGGCAGTGCAG	421.67	172.63	200.02	199.87	3.88e-09
osa_miR166m	AGGGAATGAAGCCTGGTCCGA	3312.2	924.45	1517.2	1947.3	1.19e-13
zma_miR162	TGGATGCAGAGGTTTATCGA	164.33	119.89	133.61	125.3	5.44e-05
sbi_miR166d	GGGAATGAAGCCTGGTCCGA	2703.4	773.21	1207.2	1483.9	1.22e-15
zma_miR171a	ATATTGGCGCGGCTCAATCA	211.94	138.74	152.58	148.2	6.32e-05
zma_miR171b	GTGATATTGGCACGGCTCAA	873	517.71	604.12	633.15	1.31e-06
sbi_miR172c	TGCAGCATCATCAAGATTCT	541.6	563.53	1259.8	984.79	2.6e-11
sbi_miR172b	TGCAGCATCATCAAGATTCC	436.45	505.89	1012.4	816.34	1.14e-11
sof_miR159c	AGGAGCTCCCTTCAATCCAAG	2743.4	1353.4	2100.5	2145.5	0.001053
sof_miR168b	GTCCCGATCTGCCCAAGCGA	272.45	196.41	299.06	217.01	3.96e-07
zma_miR171f	TGTGATATTGGCACGGCTCAA	816.1	495.08	625.09	624.91	7.09e-07
zma_miR171c	GATATTGGCACGGCTCAGTCA	1225.5	599.76	788.52	891.32	7.77e-12
ptc_miR160h	TGGCATGCAGGGAGCCAGGCA	393.02	277.68	495.31	403.75	5.27e-05
ptc_miR164f	AGCATGTGCCCTGCTTCTCCA	655.33	903.78	752.77	359.6	4.23e-09
ptc_miR166n	AAGGAATGAAGCCTGGTCCGA	1202.3	490.31	716.56	846.21	3.71e-07
ptc_miR166p	AAGGAATGGAGCCTGGTCCGA	474.12	265.64	320.88	356.23	0.00095688
ptc_miR167f	AAGATCATGCTGGCAGCTTCA	3057.6	2079	5262.6	4310.6	6.97e-07
ptc_miR171c	GATATTGGCGCGGCTCAATCT	437.03	294.6	303.48	359.58	0.00021384
ptc_miR171j	AGTATTGGCGCGGCTCAATCC	234.84	160.85	170.63	188.62	7.02e-07
ptc_miR172g	CTGCAGCATCATCAAGATTCC	416.65	700.45	1647	954.56	2.33e-15
ptc_miR172i	TTGCAGCATCATCAGGATTCT	602.65	2325	6637.7	1639.4	0
ptc_miR397b	CATCAACGCTGCACTCAATGG	746.26	315.61	313.18	276.69	7.13e-11
ptc_miR474b	CCCAGCCAAACCCAACAACTTTTG	211.23	165.07	250.83	209.98	0.00027858
ptc_miR474c	CCCAGCCAAACCCAACAGCTTTTG	212.79	168.66	249.66	205.81	0.00014914
ppt_miR535d	GGCGTGCTCTCTCTCGTTGTCA	2059.9	974.62	1090.5	1375.7	2.79e-06
ppt_miR390c	GGCGCTATCCCTCCTGAGCT	673.21	1140.3	1034.9	821.42	1.39e-05
