# Supplementary material for: Genome-wide analysis reveals rapid and dynamic changes in miRNA and siRNA sequence and expression during ovule and fiber development in allotetraploid cotton (Gossypium hirsutum L.)
Source: Genome Biol. 2009 Nov 4;10(11):R122. doi: 10.1186/gb-2009-10-11-r122 (PMC3091316; doi:10.1186/gb-2009-10-11-r122)
Supplement: Additional data file 5 — Primers for target cleavage assays and oligonucleotide probes for small RNA blot analysis. [file gb-2009-10-11-r122-S5.XLS]

## Sheet: SuppTable1
Additional data file 5. List of primers for target cleavage assays, probes for small RNA blot analysis, and primers used in qRT-PCR analysis
Primers used for target cleavage validation
CSTC128888-R1	5'-AAAGAAAAGATGGGCACATGGTAGGG-3'
CSTC128888-R2	5'-GGCACTGGCGACCCTTCCTT-3'
CSTC118163-R1	5'-TGAGGGATGGGACATGGTTAGCA-3'
CSTC118163-R2	5'-GCTTTTGAATGTTTGGGCCACCA-3'
CSTC82706-R1	5'-GAGCCAGGTTCTGGGGCTTGA-3'
CSTC82706-R2	5'-CGAGAGAGCTGCTGCTCGGTAA-3'
CSTC116985-R1	5'-TGACGGGTTGAGCCCAAAAA-3'
CSTC116985-R2	5'-GTTGGATTCCATGAAACAGGGAGGA-3'
CSTC128553-R1	5'-GCGGCATGCTTGGACCATTT-3'
CSTC128553-R2	5'-TCCACAGCTCGGCAATCACG-3'
CSES808067-R1	5'-ACGTCGTCGGCGCATAGAGC-3'
CSES808067-R2	5'-TCCACAGCTCGGCAATCGTG-3'
CSTC107071-R2	5'-TTTGTAACATCCACAGCTCG-3'
CSTC107071-R1	5'-TGACGTCTGCATATAAAGCA-3'
CSTC116912-R1	5'-TGTAATCCCTGTCGTTGGGGTACA-3'
CSTC116912-R2	5-'GGGGGTTGATGGTGTCACTGATTG-3'
CSDW502659-R1	5'-TGAGACCAAGAGAAGATACAGCTCAGG-3'
CSDW502659-R2	5'-CGGACTTGCAAGGTCAAGAAAACTC-3'
CSTC119855-R2	5'-AAGATTTCTCGAATCCTGCC-3'
CSTC119855-R1	5'-CCCGATGAATTTCATTCAGT-3'
CSTC116644-R2	5'-AGCCAATGTTGTAGGCGCATAAGT-3'
CSTC116644-R1	5'-GCGAGACTGCCATCTTCTAAGCTC-3'
GeneRacer™ 5′ Primer	5′-CGACTGGAGCACGAGGACACTGA-3′
GeneRacer™ 5′ Nested primer	5′-GGACACTGACATGGACTGAAGGAGTA-3′
Oligos used for small RNA blot analysis
Potential new miRNA Antisense probe	CGACCGTGATTACTCTGTCCAA
Antisense(miR390)	GGCGCTATCCCTCCTGAGCTT
Antisense(miR160)	TGGCATACAGGGAGCCAGGCA
Antisense probe(miR166a)	GGGGAATGAAGCCTGGTCCGA
Antisense miR167	TAGATCATGCTGGCAGCTTCA
Antisense probe(miR168a)	TTCCCGACCTGCACCAAGCGA
Antisense probe(miR157a)	GTGCTCTCTATCTTCTGTCAA
Antisense probe(miR159a)	TAGAGCTCCCTTCAATCCAAA
Antisense probe(miR159b)	AAGAGCTCCCTTCAATCCAAA
Antisense probe(miR165a)	GGGGGATGAAGCCTGGTCCGA
Antisense probe(miR164a)	TGCACGTGCCCTGCTTCTCCA
U6-probe	TGTATCGTTCCAATTTTATCGGATGT
qRT-PCR Primers for target expression
TC128888-F	CCGATGAAGAAGATGCACTCAAAA
TC128888-R	CAGCTGGAGTTGGAGTTGGAGACT
TC82706-F	GTACCTAACATGCTTCCCGTCCAC
TC82706-R	TATGCCTGCAGGAGCATTATCAGA
TC116985-F	GAGCACTTGAATGAAAATCTCGTACAC
TC116985-R	CCTTTGGATTTCGATTGTTTCTGG
TC128553-F	TTTCTTTCAAAGGCCACTGGAACT
TC128553-R	GCCGATCTTTAAGGATTTCAGCAA
TC116912-F	GAAACCGGTTGAATTCGATCCTC
TC116912-R	GGGTTGATGGTGTCACTGATTGAG
TC91915-F	ATGGCTTGTTGACCTCTCTCTTGG
TC91915-R	GGTGATGGTAGGGGTCTTACAAGG
DW502659-F	CCAGGTCATCAACATCCTAGCTCA
DW502659-R	CGGACTTGCAAGGTCAAGAAAACT
ES815756-F	CCTTACCTTGGTGATCCAAGTTGC
ES815756-R	TTCCCCTAGGGTTAAAGCCCTTCT
CO105636-F	aaaatcggaggttgcctgtcacta
CO105636-R	gctcgaattgtcgaatcctcgtat
TC101917-F	TCGGGAAATTCCAGCTCAAAAGTA
TC101917-R	ATACTTCAGCGCAAACCACAACAA
ES793451-F	GGCACCTTGAGTGGGAGGACTA
ES793451-R	GTGGTAGGGGTGTGCGAAGG
